# Supplementary material for: Serpentinization-Influenced Groundwater Harbors Extremely Low Diversity Microbial Communities Adapted to High pH
Source: Front Microbiol. 2017 Mar 1;8:308. doi: 10.3389/fmicb.2017.00308 (PMC5331062; doi:10.3389/fmicb.2017.00308)
Supplement: Supplementary file 3 [file Data_Sheet_1.XLSX]

## Sheet: SI Table 4
DATASET S1 - Taxonomic assignment, as determined by blastp searches against the NCBI NR database, of all Prokka-predicted coding sequences on the contigs containing the genes-of-interest, as definied by the KEGG IDs in Table 3. The final taxonomic assingment of the contig, as determined using the lowest common ancestor method, can be found in Table 4.
Metagenome	Contig	PROKKA_ID	Annotation	KEGG ID	Best Hit	Query Coverage(%)	E-Value	Identity(%)	Domain	Phylum	Class	Order	Family	Genus	Species	Strain
CSW1.1AC	contig_13	PROKKA_00717	valyl-tRNA synthetase	K01873	Thermosinus carboxydivorans	99.8864	0	59.7727	Bacteria	Firmicutes	Clostridia	Clostridiales	Acidaminococcaceae	Thermosinus	carboxydivorans
CSW1.1AC	contig_13	PROKKA_00718	FolC bifunctional protein	K11754	Dethiobacter alkaliphilus	102.364	1.57379e-117	47.0449	Bacteria	Firmicutes	Clostridia	Clostridiales	Syntrophomonadaceae	Dethiobacter	alkaliphilus
CSW1.1AC	contig_13	PROKKA_00719	hypothetical protein	K08282	Anaerosporomusa subterranea	89.7959	4.51444e-53	50.3401	Bacteria	Firmicutes	Negativicutes	Selenomonadales	Sporomusaceae	Anaerosporomusa	subterranea
CSW1.1AC	contig_13	PROKKA_00720	hydrogenase large subunit domain protein	K00533	Desulfotomaculum intricatum	99.3182	3.83989e-152	50.6818	Bacteria	Firmicutes	Clostridia	Clostridiales	Peptococcaeae	Desulfotomaculum	intricatum
CSW1.1AC	contig_13	PROKKA_00723	NADH-quinone oxidoreductase, E subunit	K00334	Clostridiales bacterium PH28_bin88	100	2.63759e-63	56.0976	Bacteria	Firmicutes	Clostridia	Clostridiales
CSW1.1AC	contig_13	PROKKA_00724	two-component sensor	K10942	Halobacteroidaceae bacterium T328-2	99.4475	8.85756e-58	48.6188	Bacteria	Firmicutes	Clostridia	Halanaerobiales	Halobacteroidaceae
CSW1.1AC	contig_13	PROKKA_00725	NADH dehydrogenase (quinone)	K00335	Moorella sp. 60_41	98.3051	4.32954e-34	52.5424	Bacteria	Firmicutes	Clostridia	Thermoanaerobacterales	Thermoanaerobacteraceae	Moorella
CSW1.1AC	contig_13	PROKKA_00726	NADH dehydrogenase (quinone)	K00335	Desulfotomaculum kuznetsovii DSM 6115	97.8583	0	68.8633	Bacteria	Firmicutes	Clostridia	Clostridiales	Peptococcaeae	Desulfotomaculum	kuznetsovii
CSW1.1AC	contig_13	PROKKA_00727	hydrogenase, Fe-only	K00336	Clostridiales bacterium DRI-13	99.6575	0	59.0753	Bacteria	Firmicutes	Clostridia	Clostridiales
CSW1.1AC	contig_13	PROKKA_00728	electron transport complex, RnfABCDGE type, C subunit	K03615	Fervidicola ferrireducens	99.7712	1.66846e-149	51.0297	Bacteria	Firmicutes	Clostridia	Thermoanaerobacterales	Thermoanaerobacteraceae	Fervidicola	ferrireducens
CSW1.1AC	contig_13	PROKKA_00729	electron transport complex protein RnfD	K03614	Mahella australiensis	100.958	3.12521e-103	55.9105	Bacteria	Firmicutes	Clostridia	Thermoanaerobacterales	Thermoanaerobacteraceae	Mahella	australiensis
CSW1.1AC	contig_13	PROKKA_00730	electron transport complex, RnfABCDGE type, E subunit	K03613	Caldicoprobacter oshimai	97.5248	1.58965e-81	59.4059	Bacteria	Firmicutes	Clostridia	Clostridiales	Caldicoprobacteraceae	Caldicoprobacter	oshimai
CSW1.1AC	contig_13	PROKKA_00731	electron transport complex, RnfABCDGE type, A subunit	K03617	Clostridia bacterium BRH_c25	98.9529	2.12132e-89	69.1099	Bacteria	Firmicutes	Clostridia
CSW1.1AC	contig_13	PROKKA_00732	ferredoxin	K03616	Halothermothrix orenii	88.764	1.36673e-79	47.9401	Bacteria	Firmicutes	Clostridia	Halanaerobiales	Halobacteroidaceae	Halothermothrix	orenii
CSW1.1AC	contig_13	PROKKA_00733	ApbE family lipoprotein	K03734	Peptococcaceae bacterium 1109	79.4667	1.01663e-80	35.7333	Bacteria	Firmicutes	Clostridia	Clostridiales	Peptococcaeae
CSW1.1AC	contig_13	PROKKA_00734	heptaprenyl diphosphate synthase component I	K00805	Natranaerobius thermophilus	89.5604	3.31111e-39	46.1538	Bacteria	Firmicutes	Clostridia	Natranaerobiales	Natranaerobiaceae	Natranaerobius	thermophilus
CSW1.1AC	contig_13	PROKKA_00736	maf protein	K06287	Veillonella dispar	95.9596	1.08625e-54	47.4747	Bacteria	Firmicutes	Negativicutes	Selenomonadales	Veillonellaceae	Veillonella	dispar
CSW1.1AC	contig_13	PROKKA_00737	DNA repair protein RadC	K03630	Paenibacillus polymyxa M1	99.1071	1.0472e-81	57.1429	Bacteria	Firmicutes	Bacilli	Bacilliales	Paenibacillaceae	Paenibacillus	polymyxa
CSW1.1AC	contig_13	PROKKA_00738	rod shape-determining protein MreB	K03569	Thermaerobacter subterraneus DSM 13965	99.7076	4.6862e-171	71.6374	Bacteria	Firmicutes	Clostridia	Thermoanaerobacterales	Thermoanaerobacteraceae	Thermoanaerobacter	subterraneus
CSW1.1AC	contig_13	PROKKA_00739	rod shape-determining protein MreC	K03570	Thermosinus carboxydivorans	98.917	7.91279e-51	38.6282	Bacteria	Firmicutes	Clostridia	Clostridiales	Acidaminococcaceae	Thermosinus	carboxydivorans
CSW1.1AC	contig_13	PROKKA_00740	rod shape-determining protein MreD	K03571	Actinobacteria bacterium 66_15	92.7273	1.4389e-11	31.5152	Bacteria	Actinobacteria	Actinobacteria
CSW1.1AC	contig_13	PROKKA_00741	penicillin-binding protein 2	K05515	Dethiobacter alkaliphilus	98.1735	1.49152e-81	32.8767	Bacteria	Firmicutes	Clostridia	Clostridiales	Syntrophomonadaceae	Dethiobacter	alkaliphilus
CSW1.1AC	contig_13	PROKKA_00742	septum site-determining protein MinD	K03609	Thermosinus carboxydivorans	99.6212	1.01499e-100	56.0606	Bacteria	Firmicutes	Clostridia	Clostridiales	Acidaminococcaceae	Thermosinus	carboxydivorans
CSW1.1AC	contig_13	PROKKA_00743	septum site-determining protein	K03608	Syntrophomonas palmitatica	88.0952	7.28235e-10	38.0952	Bacteria	Firmicutes	Clostridia	Clostridiales	Syntrophomonadaceae	Syntrophomonas	palmitatica
CSW1.1AC	contig_13	PROKKA_00744	cell elongation-specific peptidoglycan biosynthesis regulator RodA	K05837	Tepidanaerobacter syntrophicus	98.6486	9.24993e-108	46.2162	Bacteria	Firmicutes	Clostridia	Thermoanaerobacterales	Thermoanaerobacteraceae	Tepidanaerobacter	synthrophicus
CSW1.1AC	contig_13	PROKKA_00746	peptidase M50	K06402	Desulfotomaculum gibsoniae	101.736	2.55129e-38	34.0278	Bacteria	Firmicutes	Clostridia	Clostridiales	Peptococcaeae	Desulfotomaculum	gibsoniae
CSW1.1AC	contig_23	PROKKA_00998	putative tRNA (5-methylaminomethyl-2-thiouridylate)-methyltransferase	K00566	Clostridioides difficile	102.204	1.93863e-127	50.6887	Bacteria	Firmicutes	Clostridia	Clostridiales	Peptostreptococcaceae	Clostridioides	difficile
CSW1.1AC	contig_23	PROKKA_00999	AAA ATPase central domain protein	K07478	Caldisalinibacter kiritimatiensis	99.0971	0	57.7878	Bacteria	Firmicutes	Clostridia	Clostridiales	Clostridiaceae	Caldisalinibacter	kiritimatiensis
CSW1.1AC	contig_23	PROKKA_01000	threonine aldolase	K01620	Caldanaerobacter subterraneus	100.293	4.55893e-141	59.5308	Bacteria	Firmicutes	Clostridia	Thermoanaerobacterales	Thermoanaerobacteraceae	Caldanaerobacter	subterraneus
CSW1.1AC	contig_23	PROKKA_01001	thioredoxin	K03671	Hassallia byssoidea	98.1481	3.73082e-40	54.6296	Bacteria	Cyanobacteria	Cyanobacteria	Nostocales	Microchaetaceae	Hassallia	byssoidea
CSW1.1AC	contig_23	PROKKA_01002	positive regulator of sigma E, RseC/MucC	K03803	Alkaliphilus transvaalensis	95.3947	6.95852e-19	32.2368	Bacteria	Firmicutes	Clostridia	Clostridiales	Clostridiaceae	Alkaliphilus	transvaalensis
CSW1.1AC	contig_23	PROKKA_01003	putative Fe hydrogenase	K00336	Anaerotruncus sp. MT15	100	1.17662e-18	49.3671	Bacteria	Firmicutes	Clostridia	Clostridiales	Ruminococcaceae	Anaerotruncus
CSW1.1AC	contig_23	PROKKA_01004	hydrogenase large subunit domain protein	K00533	Halobacteroides halobius	98.2517	4.2815e-165	43.007	Bacteria	Firmicutes	Clostridia	Halanaerobiales	Halobacteroidaceae	Halobacteroides	halobius
CSW1.1AC	contig_23	PROKKA_01005	stage II sporulation protein E, protein serine/threonine phosphatase	K06382	Halothermothrix orenii	96.875	1.49865e-119	46.6146	Bacteria	Firmicutes	Clostridia	Halanaerobiales	Halobacteroidaceae	Halothermothrix	orenii
CSW1.1AC	contig_23	PROKKA_01006	formate dehydrogenase, gamma subunit	K00127	Thermosinus carboxydivorans	97.5	6.03529e-18	41.25	Bacteria	Firmicutes	Clostridia	Clostridiales	Acidaminococcaceae	Thermosinus	carboxydivorans
CSW1.1AC	contig_23	PROKKA_01007	hydrogenase large subunit domain protein	K00533	Clostridiales bacterium DRI-13	99.7904	1.04664e-147	47.3795	Bacteria	Firmicutes	Clostridia	Clostridiales
CSW1.1AC	contig_23	PROKKA_01011	aspartyl-tRNA synthetase	K01876	Desulfotomaculum nigrificans	99.1438	0	60.9589	Bacteria	Firmicutes	Clostridia	Clostridiales	Peptococcaeae	Desulfotomaculum	nigrificans
CSW1.1AC	contig_23	PROKKA_01012	coproporphyrinogen III oxidase	K02495	Clostridium aceticum	98.2097	2.20511e-102	41.688	Bacteria	Firmicutes	Clostridia	Clostridiales	Clostridiaceae	Clostridium	aceticum
CSW1.1AC	contig_23	PROKKA_01013	hydroxyacylglutathione hydrolase	K01069	uncultured Clostridium sp.	100.493	1.1544e-48	44.8276	Bacteria	Firmicutes	Clostridia	Clostridiales
CSW1.1AC	contig_23	PROKKA_01014	D-tyrosyl-tRNA(Tyr) deacylase	K07560	Intestinibacter bartlettii	100	7.53237e-62	61.0738	Bacteria	Firmicutes	Clostridia	Clostridiales	Peptostreptococcaceae	Intestinibacter	bartlettii
CSW1.1AC	contig_23	PROKKA_01015	(p)ppGpp synthetase I, SpoT/RelA	K00951	Thermosediminibacter oceani	97.422	0	53.867	Bacteria	Firmicutes	Clostridia	Thermoanaerobacterales	Thermoanaerobacteraceae	Thermosediminibacter	oceani
CSW1.1AC	contig_23	PROKKA_01016	adenine phosphoribosyltransferase	K00759	Thermosediminibacter oceani	99.4152	3.09281e-75	67.2515	Bacteria	Firmicutes	Clostridia	Thermoanaerobacterales	Thermoanaerobacteraceae	Thermosediminibacter	oceani
CSW1.1AC	contig_23	PROKKA_01017	single-stranded-DNA-specific exonuclease RecJ	K07462	Paenibacillus sp. DMB20	77.8677	6.77095e-136	33.0634	Bacteria	Firmicutes	Bacilli	Bacilliales	Paenibacillaceae	Paenibacillus
CSW1.1AC	contig_23	PROKKA_01019	von Willebrand factor type A	K03404	Anaerosporomusa subterranea	99.345	2.33112e-69	34.9345	Bacteria	Firmicutes	Negativicutes	Selenomonadales	Sporomusaceae	Anaerosporomusa	subterranea
CSW1.1AC	contig_31	PROKKA_01163	ferredoxin hydrogenase	K00533	Fervidicola ferrireducens	106.066	4.51613e-132	43.3824	Bacteria	Firmicutes	Clostridia	Thermoanaerobacterales	Thermoanaerobacteraceae	Fervidicola	ferrireducens
CSW1.1AC	contig_31	PROKKA_01165	phosphomannomutase	K01840	Moorella sp. 60_41	98.1172	0	53.7657	Bacteria	Firmicutes	Clostridia	Thermoanaerobacterales	Thermoanaerobacteraceae	Moorella
CSW1.1AC	contig_31	PROKKA_01166	ATP:corrinoid adenosyltransferase	K00798	Thermovenabulum gondwanense	100.578	8.86075e-59	53.1792	Bacteria	Firmicutes	Clostridia	Thermoanaerobacterales	Thermoanaerobacteraceae	Thermovenabulum	gondwanense
CSW1.1AC	contig_31	PROKKA_01168	stage III sporulation protein AA	K06390	Desulfotomaculum alkaliphilum	81.8792	8.3929e-87	46.6443	Bacteria	Firmicutes	Clostridia	Clostridiales	Peptococcaeae	Desulfotomaculum	alkaliphilum
CSW1.1AC	contig_31	PROKKA_01169	stage III sporulation protein SpoAB	K06391	Moorella sp. 60_41	96.5909	1.59644e-35	42.0455	Bacteria	Firmicutes	Clostridia	Thermoanaerobacterales	Thermoanaerobacteraceae	Moorella
CSW1.1AC	contig_31	PROKKA_01171	stage III sporulation protein AD	K06393	Sporomusa	100	8.19098e-32	42.1875	Bacteria	Firmicutes	Negativicutes	Selenomonadales	Veillonellaceae	Sporomusa
CSW1.1AC	contig_31	PROKKA_01172	stage III sporulation protein AE	K06394	Clostridiisalibacter paucivorans	93.9241	6.16693e-92	33.6709	Bacteria	Firmicutes	Clostridia	Clostridiales	Clostridiaceae	Clostridiisalibacter	paucivorans
CSW1.1AC	contig_31	PROKKA_01173	hypothetical protein	K06395	Ruminiclostridium thermocellum	78.6517	1.20609e-10	23.0337	Bacteria	Firmicutes	Clostridia	Clostridiales	Ruminococcaceae	Ruminiiclostridium	thermocellum
CSW1.1AC	contig_31	PROKKA_01174	hypothetical protein	K06396	Thermotalea metallivorans	94	1.45635e-25	34	Bacteria	Firmicutes	Clostridia	Clostridiales	Clostridiaceae	Thermotalea	metallivorans
CSW1.1AC	contig_31	PROKKA_01175	hypothetical protein	K06397	Fervidicola ferrireducens	82.659	3.13409e-21	30.0578	Bacteria	Firmicutes	Clostridia	Thermoanaerobacterales	Thermoanaerobacteraceae	Fervidicola	ferrireducens
CSW1.1AC	contig_31	PROKKA_01179	transcription antitermination factor NusB	K03625	Limnochorda pilosa	96.3768	2.62784e-31	45.6522	Bacteria	Firmicutes	Limnochordia	Limnochordales	Limnochordaceae	Limnochorda	pilosa
CSW1.1AC	contig_31	PROKKA_01180	peptidase M22 glycoprotease	K01409	Halobacteroides halobius	98.1132	2.308e-89	45.5975	Bacteria	Firmicutes	Clostridia	Halanaerobiales	Halobacteroidaceae	Halobacteroides	halobius
CSW1.1AC	contig_31	PROKKA_01181	methylenetetrahydrofolate dehydrogenase (NADP(+))	K01491	Peptococcaceae bacterium BICA1-8	96.5278	4.09179e-106	55.5556	Bacteria	Firmicutes	Clostridia	Clostridiales	Peptococcaeae
CSW1.1AC	contig_31	PROKKA_01182	exodeoxyribonuclease VII large subunit	K03601	Desulfotomaculum alkaliphilum	100	3.67016e-128	47.619	Bacteria	Firmicutes	Clostridia	Clostridiales	Peptococcaeae	Desulfotomaculum	alkaliphilum
CSW1.1AC	contig_31	PROKKA_01183	exodeoxyribonuclease VII small subunit	K03602	Thermobacillus composti	97.2222	2.75373e-14	45.8333	Bacteria	Firmicutes	Bacilli	Bacilliales	Paenibacillaceae	Thermobacillus	composti
CSW1.1AC	contig_31	PROKKA_01184	polyprenyl synthetase	K13789	Geobacter lovleyi	99.661	3.11381e-81	52.5424	Bacteria	Proteobacteria	Deltaproteobacteria	Desulfuromonadales	Geobacteraceae	Geobacter	loveleyi
CSW1.1AC	contig_31	PROKKA_01185	acid phosphatase/vanadium-dependent haloperoxidase related protein	K09775	Sporomusa	96.5753	2.21498e-41	52.0548	Bacteria	Firmicutes	Negativicutes	Selenomonadales	Veillonellaceae	Sporomusa
CSW1.1AC	contig_31	PROKKA_01186	deoxyxylulose-5-phosphate synthase	K01662	Desulfotomaculum nigrificans	100.326	0	55.3746	Bacteria	Firmicutes	Clostridia	Clostridiales	Peptococcaeae	Desulfotomaculum	nigrificans
CSW1.1AC	contig_31	PROKKA_01187	hemolysin A	K06442	Firmicutes bacterium CAG:176	98.1203	4.1833e-91	54.8872	Bacteria	Firmicutes
CSW1.1AC	contig_31	PROKKA_01188	ATP-NAD/AcoX kinase	K00858	Fervidicola ferrireducens	99.2832	5.70337e-85	46.595	Bacteria	Firmicutes	Clostridia	Thermoanaerobacterales	Thermoanaerobacteraceae	Fervidicola	ferrireducens
CSW1.1AC	contig_319	PROKKA_03559	ribulose bisophosphate carboxylase	K01601	Comamonadaceae bacterium B1	100	3.20153e-70	98.1818	Bacteria	Proteobacteria	Betaproteobacteria	Burkholderiales	Comamonadaceae	Serpentinomonas		B1
CSW1.1AC	contig_319	PROKKA_03560	ribulose bisphosphate carboxylase, small chain	K01602	Comamonadaceae bacterium B1	100	2.84517e-74	98.1481	Bacteria	Proteobacteria	Betaproteobacteria	Burkholderiales	Comamonadaceae	Serpentinomonas		B1
CSW1.1AC	contig_319	PROKKA_03563	carboxysome peptide B	K04028	Comamonadaceae bacterium H1	100	8.81741e-53	95.3488	Bacteria	Proteobacteria	Betaproteobacteria	Burkholderiales	Comamonadaceae	Serpentinomonas		H1
CSW1.1AC	contig_319	PROKKA_03564	carboxysome peptide B	K04028	Comamonadaceae bacterium B1	80.3571	6.84769e-56	76.7857	Bacteria	Proteobacteria	Betaproteobacteria	Burkholderiales	Comamonadaceae	Serpentinomonas		B1
CSW1.1AC	contig_861	PROKKA_05438	NAD-reducing hydrogenase diaphorase moiety large subunit	K00436	Comamonadaceae bacterium B1	100	0	99.5041	Bacteria	Proteobacteria	Betaproteobacteria	Burkholderiales	Comamonadaceae	Serpentinomonas		B1
CSW1.1AC	contig_951	PROKKA_05629	ribulose bisophosphate carboxylase	K01601	Comamonadaceae bacterium B1	100	0	98.9429	Bacteria	Proteobacteria	Betaproteobacteria	Burkholderiales	Comamonadaceae	Serpentinomonas		B1
CSW1.1AC	contig_1215	PROKKA_06118	ferredoxin	K00436	Comamonadaceae bacterium B1	100	5.48407e-118	92.4419	Bacteria	Proteobacteria	Betaproteobacteria	Burkholderiales	Comamonadaceae	Serpentinomonas		B1
CSW1.1AC	contig_1215	PROKKA_06119	NADH ubiquinone oxidoreductase, 20 kDa subunit	K00436	Comamonadaceae bacterium B1	100	3.94634e-143	92.4528	Bacteria	Proteobacteria	Betaproteobacteria	Burkholderiales	Comamonadaceae	Serpentinomonas		B1
CSW1.1AC	contig_1401	PROKKA_06379	respiratory-chain NADH dehydrogenase domain-containing protein	K00436	Comamonadaceae bacterium B1	100	1.07696e-117	97.6744	Bacteria	Proteobacteria	Betaproteobacteria	Burkholderiales	Comamonadaceae	Serpentinomonas		B1
CSW1.1AC	contig_1679	PROKKA_06712	respiratory-chain NADH dehydrogenase domain-containing protein	K00436	unclassified Comamonadaceae	100	2.94627e-119	100	Bacteria	Proteobacteria	Betaproteobacteria	Burkholderiales	Comamonadaceae
CSW1.1AC	contig_1947	PROKKA_06970	NADH ubiquinone oxidoreductase, 20 kDa subunit	K00436	Comamonadaceae bacterium B1	100	1.15012e-89	99.2308	Bacteria	Proteobacteria	Betaproteobacteria	Burkholderiales	Comamonadaceae	Serpentinomonas		B1
CSW1.1AC	contig_2263	PROKKA_07201	ribulose bisophosphate carboxylase	K01601	Comamonadaceae bacterium B1	100	3.20153e-70	98.1818	Bacteria	Proteobacteria	Betaproteobacteria	Burkholderiales	Comamonadaceae	Serpentinomonas		B1
CSW1.1AC	contig_2384	PROKKA_07276	NAD-reducing hydrogenase moiety large subunit	K00436	Comamonadaceae bacterium B1	100	4.65109e-35	98.4127	Bacteria	Proteobacteria	Betaproteobacteria	Burkholderiales	Comamonadaceae	Serpentinomonas		B1
CSW1.1AC	contig_2404	PROKKA_07287	NAD-reducing hydrogenase moiety large subunit	K00436	Comamonadaceae bacterium BICA1-1	84.466	5.32597e-53	82.5243	Bacteria	Proteobacteria	Betaproteobacteria	Burkholderiales	Comamonadaceae
CSW1.1AC	contig_2722	PROKKA_07440	ferredoxin	K00436	Comamonadaceae bacterium B1	100	5.40427e-32	91.8033	Bacteria	Proteobacteria	Betaproteobacteria	Burkholderiales	Comamonadaceae	Serpentinomonas		B1
CSW1.1AC	contig_4257	PROKKA_07724	ferredoxin	K00436	Comamonadaceae bacterium B1	100	6.78896e-37	98.4127	Bacteria	Proteobacteria	Betaproteobacteria	Burkholderiales	Comamonadaceae	Serpentinomonas		B1
QV1.1A	contig_0	PROKKA_00007	GTP-binding protein LepA	K03596	Desulfotomaculum nigrificans	99.8328	0	75.0836	Bacteria	Firmicutes	Clostridia	Clostridiales	Peptococcaeae	Desulfotomaculum	nitrificans
QV1.1A	contig_0	PROKKA_00008	putative oxygen-independent coproporphyrinogen III oxidase	K02495	Caldicoprobacter oshimai	97.9058	1.30139e-99	41.8848	Bacteria	Firmicutes	Clostridia	Clostridiales	Caldicoprobacteraceae	Caldicoprobacter	oshimai
QV1.1A	contig_0	PROKKA_00009	heat-inducible transcription repressor HrcA	K03705	Paenibacillus barengoltzii	100	1.54749e-96	44.6429	Bacteria	Firmicutes	Bacilli	Bacilliales	Paenibacillaceae	Paenibacillus	barengoltzii
QV1.1A	contig_0	PROKKA_00010	hypothetical protein	K09493	Thermosinus carboxydivorans	97.2549	0	65.098	Bacteria	Firmicutes	Clostridia	Clostridiales	Acidaminococcaceae	Thermosinus	carboxydivorans
QV1.1A	contig_0	PROKKA_00011	GrpE protein	K03687	Paenibacillus sp. HW567	99.3865	6.63634e-33	42.9448	Bacteria	Firmicutes	Bacilli	Bacilliales	Paenibacillaceae	Paenibacillus
QV1.1A	contig_0	PROKKA_00012	molecular chaperone DnaK	K04043	Thermosinus carboxydivorans	100.164	0	72.9064	Bacteria	Firmicutes	Clostridia	Clostridiales	Acidaminococcaceae	Thermosinus	carboxydivorans
QV1.1A	contig_0	PROKKA_00013	chaperone protein DnaJ	K03686	Acetonema longum	101.323	6.49749e-126	53.1746	Bacteria	Firmicutes	Clostridia	Clostridiales	Veillonellaceae	Acetonema	longum
QV1.1A	contig_0	PROKKA_00014	50S ribosomal protein L11P methyltransferase	K02687	Anaeromusa acidaminophila	98.4026	7.14855e-82	46.3259	Bacteria	Firmicutes	Negativicutes	Selenomonadales	Sporomusaceae	Anaeromusa	acidaminophila
QV1.1A	contig_0	PROKKA_00016	RNA modification protein	K08070	Thermincola ferriacetica	97.2912	1.27674e-122	43.7923	Bacteria	Firmicutes	Clostridia	Clostridiales	Peptococcaceae	Thermincola	ferriacetica
QV1.1A	contig_0	PROKKA_00017	HIT family protein	K02503	Clostridium botulinum	99.115	1.79569e-39	49.5575	Bacteria	Firmicutes	Clostridia	Clostridiales	Clostridiaceae	Clostridium	botulinum
QV1.1A	contig_0	PROKKA_00018	30S ribosomal protein S21	K02970	Clostridium ventriculi	98.2759	7.39044e-26	81.0345	Bacteria	Firmicutes	Clostridia	Clostridiales	Clostridiaceae	Clostridium	ventriculi
QV1.1A	contig_0	PROKKA_00020	putative stage IV sporulation YqfD	K06438	Desulfovirgula thermocuniculi	105.263	1.2897e-54	35.5263	Bacteria	Firmicutes	Clostridia	Thermoanaerobacterales	Thermoanaerobacteraceae	Desulfovirgula	thermocuniculi
QV1.1A	contig_0	PROKKA_00021	PhoH family protein	K06217	Thermaerobacter marianensis	93.5185	3.24976e-137	60.1852	Bacteria	Firmicutes	Clostridia	Thermoanaerobacterales	Thermanaerobacteraceae	Thermanaerobacter	marianensis
QV1.1A	contig_0	PROKKA_00023	GTP-binding protein Era	K03595	Peptococcaceae bacterium 1109	96.1832	7.12567e-38	53.4351	Bacteria	Firmicutes	Clostridia	Clostridiales	Peptococcaceae
QV1.1A	contig_0	PROKKA_00024	diacylglycerol kinase	K00901	Paenibacillus oryzae	98.9691	1.03339e-17	50.5155	Bacteria	Firmicutes	Bacilli	Bacilliales	Paenibacillaceae	Paenibacillus	oryzae
QV1.1A	contig_0	PROKKA_00026	hypothetical protein	K01489	Desulfosporosinus sp. Tol-M	96.3504	2.53007e-46	56.2044	Bacteria	Firmicutes	Clostridia	Clostridiales	Peptococcaceae	Desulfosporosinus
QV1.1A	contig_0	PROKKA_00027	GTP-binding protein Era	K03595	Desulfosporosinus acidiphilus	98.9865	4.66857e-111	54.7297	Bacteria	Firmicutes	Clostridia	Clostridiales	Peptococcaceae	Desulfosporosinus	acidophilus
QV1.1A	contig_0	PROKKA_00028	deoxyribose-phosphate aldolase	K01619	Paenibacillus beijingensis	98.2222	1.24269e-84	60	Bacteria	Firmicutes	Bacilli	Bacilliales	Paenibacillaceae	Paenibacillus	bejingensis
QV1.1A	contig_0	PROKKA_00029	DNA repair protein RecO	K03584	Thermincola potens JR	98.8142	2.00958e-35	34.3874	Bacteria	Firmicutes	Clostridia	Clostridiales	Peptococcaceae	Thermincola	potens
QV1.1A	contig_0	PROKKA_00031	DNA primase	K02316	Desulfotomaculum sp. BICA1-6	69.2939	6.10721e-115	31.1987	Bacteria	Firmicutes	Clostridia	Clostridiales	Peptococcaeae	Desulfotomaculum
QV1.1A	contig_0	PROKKA_00032	RNA polymerase, sigma 70 subunit, RpoD subfamily	K03086	Thermincola ferriacetica	100.535	0	78.0749	Bacteria	Firmicutes	Clostridia	Clostridiales	Peptococcaceae	Thermincola	ferriacetica
QV1.1A	contig_0	PROKKA_00033	RecBCD enzyme subunit RecB		Candidatus Competibacter denitrificans	99.1398	0	48.6022	Bacteria	Proteobacteria	Gammaproteobacteria		Competibacteraceae	Competibacter	denitrificans
QV1.1A	contig_0	PROKKA_00036	putative DNA recombination protein RmuC	K09760	Candidatus Nitrospira inopinata	100.429	1.42376e-165	56.0086	Bacteria	Nitrospirae	Nitrospira	Nitrospirales	Nitrospiraceae	Nitrospira	inopinata
QV1.1A	contig_0	PROKKA_00037	ABC transporter substrate-binding protein	K02051	Desulfomonile tiedjei DSM 6799	66.5924	1.62313e-66	24.2762	Bacteria	Proteobacteria	Deltaproteobacteria	Syntrophobacterales	Syntrophaceae	Desulfomonile	tiedjei
QV1.1A	contig_0	PROKKA_00038	binding-protein-dependent transport systems inner membrane component	K02050	Paenibacillus sp. Aloe-11	80.4598	1.22757e-49	31.0345	Bacteria	Firmicutes	Bacilli	Bacilliales	Paenibacillaceae	Paenibacillus
QV1.1A	contig_0	PROKKA_00039	sulfonate/nitrate ABC transporter, permease	K02050	Alcaligenaceae bacterium LMG 29303	92.3372	1.51649e-18	33.7165	Bacteria	Proteobacteria	Betaproteobacteria	Burkholderiales	Alcaligenaceae
QV1.1A	contig_0	PROKKA_00040	ABC transporter ATP-binding protein	K02049	Symbiobacterium thermophilum	93.1915	2.627e-61	43.4043	Bacteria	Proteobacteria	Gammaproteobacteria	Alteromonadales	Shewanellaceae	Symbiobacterium	thermophilum
QV1.1A	contig_0	PROKKA_00041	ribosomal-protein-alanine acetyltransferase	K03789	Microcella alkaliphila	104.878	1.79401e-27	42.6829	Bacteria	Actinobacteria	Actinobacteria	Actinomycetales	Microbacteriaceae	Microcella	alkaliphila
QV1.1A	contig_0	PROKKA_00042	NADH oxidoreductase, putative	K00540	Clostridiales bacterium mt11	97.8378	1.08532e-75	54.0541	Bacteria	Firmicutes	Clostridia	Clostridiales
QV1.1A	contig_0	PROKKA_00043	hypothetical protein	K08997	Bacillus niacini	100.628	0	63.5983	Bacteria	Firmicutes	Bacilli	Bacilliales	Bacillaceae	Bacillus	niacini
QV1.1A	contig_0	PROKKA_00045	Trans-2,3-dihydro-3-hydroxyanthranilate isomerase		candidate division Zixibacteria bacterium SM23_73_2	93.2692	5.03559e-122	57.3718	Bacteria	Zixibacteria
QV1.1A	contig_0	PROKKA_00046	peptidase T	K01258	Clostridium paradoxum	99.511	0	57.9462	Bacteria	Firmicutes	Clostridia	Clostridiales	Clostridiaceae	Clostridium	paradoxum
QV1.1A	contig_0	PROKKA_00048	ferric uptake regulator family protein	K03711	Megasphaera cerevisiae DSM 20462	93.662	2.01228e-28	38.0282	Bacteria	Firmicutes	Negativicutes	Selenomonadales	Veillonellaceae	Megasphaera	cerevisiae
QV1.1A	contig_0	PROKKA_00049	ABC-3 protein	K09816	Anaerosalibacter sp. ND1	97.4638	4.00793e-112	59.058	Bacteria	Firmicutes	Clostridia	Clostridiales	Clostridiaceae	Anaerosalibacter
QV1.1A	contig_0	PROKKA_00050	ABC transporter related protein	K09817	Acetivibrio cellulolyticus	99.5984	3.87513e-110	59.4378	Bacteria	Firmicutes	Clostridia	Clostridiales	Clostridiaceae	Acetivibrio	cellulolyticus
QV1.1A	contig_0	PROKKA_00051	periplasmic solute binding protein	K09815	Acetivibrio cellulolyticus	40.3118	8.8486e-77	24.2762	Bacteria	Firmicutes	Clostridia	Clostridiales	Clostridiaceae	Acetivibrio	cellulolyticus
QV1.1A	contig_0	PROKKA_00051	periplasmic solute binding protein	K09815	Acetivibrio cellulolyticus	26.2806	6.96616e-32	13.363	Bacteria	Firmicutes	Clostridia	Clostridiales	Clostridiaceae	Acetivibrio	cellulolyticus
QV1.1A	contig_0	PROKKA_00052	tRNA (adenine(22)-N(1))-methyltransferase		Domibacillus indicus	98.7069	3.10689e-44	40.5172	Bacteria	Firmicutes	Bacilli	Bacilliales	Bacillaceae	Domibacillus	indicus
QV1.1A	contig_0	PROKKA_00053	structural toxin protein (hemagglutinin/hemolysin) RtxA	K11022	Pelosinus fermentans	100.27	5.87939e-117	48.6486	Bacteria	Firmicutes	Negativicutes	Selenomonadales	Veillonellaceae	Pelosinus	fermentans
QV1.1A	contig_0	PROKKA_00062	glycyl-tRNA synthetase	K01880	Thermoanaerobacter	100	0	71.7724	Bacteria	Firmicutes	Clostridia	Thermoanaerobacterales	Thermoanaerobacteraceae	Thermoanaerobacter
QV1.1A	contig_0	PROKKA_00063	tryptophanyl-tRNA synthetase	K01867	Bacillus ligniniphilus	99.6923	1.03181e-146	60.6154	Bacteria	Firmicutes	Bacilli	Bacilliales	Bacillaceae	Bacillus	ligniniphilus
QV1.1A	contig_0	PROKKA_00065	LemA protein	K03744	Clostridium paradoxum	94.7644	6.43746e-79	56.0209	Bacteria	Firmicutes	Clostridia	Clostridiales	Clostridiaceae	Clostridium	paradoxum
QV1.1A	contig_0	PROKKA_00066	hypothetical protein	K00599	Clostridiales bacterium oral taxon 876	81.5303	1.22595e-98	38.2586	Bacteria	Firmicutes	Clostridia	Clostridiales
QV1.1A	contig_0	PROKKA_00067	acylaminoacyl-peptidase	K01303	Brevibacillus thermoruber	99.8505	0	48.1315	Bacteria	Firmicutes	Bacilli	Bacilliales	Paenibacillaceae	Brevibacillus	thermoruber
QV1.1A	contig_0	PROKKA_00068	phosphotransferase enzyme family protein	K02204	Nocardiopsis ganjiahuensis	101.201	2.77939e-17	28.5285	Bacteria	Actinobacteria	Actinobacteria	Streptosporangiales	Nocardiopsaceae	Nocardiopsis	ganjiahuensis
QV1.1A	contig_0	PROKKA_00069	polysaccharide biosynthesis protein	K06409	Desulfotomaculum nigrificans	90.1606	1.13321e-57	28.3133	Bacteria	Firmicutes	Clostridia	Clostridiales	Peptococcaeae	Desulfotomaculum	nigrificans
QV1.1A	contig_0	PROKKA_00070	putative aminotransferase	K00837	Clostridiales bacterium DRI-13	98.977	8.46064e-167	59.0793	Bacteria	Firmicutes	Clostridia	Clostridiales
QV1.1A	contig_0	PROKKA_00071	radical SAM domain-containing protein	K04034	Clostridium sp. HMP27	92.963	9.61283e-102	32.2222	Bacteria	Firmicutes	Clostridia	Clostridiales	Clostridiaceae	Clostridium
QV1.1A	contig_0	PROKKA_00072	heavy metal translocating P-type ATPase	K01533	Haloplasma contractile	100.732	0	57.9268	Bacteria	Tenericutes	Mollicutes	Haloplasmatales	Haloplasmataceae	Haloplasma	contractile
QV1.1A	contig_0	PROKKA_00073	GTP-binding protein TypA	K06207	Caldanaerobius polysaccharolyticus	99.0066	0	63.245	Bacteria	Firmicutes	Clostridia	Thermoanaerobacterales	Thermanaerobacteraceae	Caldanaerobius	polysaccharolyticus
QV1.1A	contig_0	PROKKA_00074	D-3-phosphoglycerate dehydrogenase	K00058	Chromatiales bacterium (ex Bugula neritina AB1)	98.4894	2.06454e-66	38.9728	Bacteria	Proteobacteria	Gammaproteobacteria	Chromatiales
QV1.1A	contig_0	PROKKA_00075	BioY protein	K03523	Clostridiales bacterium DRI-13	97.7901	3.91537e-53	49.7238	Bacteria	Firmicutes	Clostridia	Clostridiales
QV1.1A	contig_0	PROKKA_00076	L-asparaginase II	K01424	Bacillaceae bacterium mt6	100	8.60317e-117	53.2308	Bacteria	Firmicutes	Bacilli	Bacilliales	Bacillaceae
QV1.1A	contig_0	PROKKA_00077	biotin/acetyl-CoA-carboxylase ligase	K03524	Oxobacter pfennigii	100	7.15406e-65	43.2787	Bacteria	Firmicutes	Clostridia	Clostridiales	Clostridiaceae	Oxobacter	pfennigii
QV1.1A	contig_0	PROKKA_00079	rubredoxin-type Fe(Cys)4 protein	K05297	Clostridium acetobutylicum	98.0769	3.01456e-22	75	Bacteria	Firmicutes	Clostridia	Clostridiales	Clostridiaceae	Clostridium	acetobutylicum
QV1.1A	contig_0	PROKKA_00080	spore germination protein KC	K06297	Clostridiales bacterium PH28_bin88	103.069	1.42486e-43	31.202	Bacteria	Firmicutes	Clostridia	Clostridiales
QV1.1A	contig_0	PROKKA_00081	spore germination protein	K06311	Desulfotomaculum sp. LMa1	84.6995	3.46007e-33	24.8634	Bacteria	Firmicutes	Clostridia	Clostridiales	Peptococcaeae	Desulfotomaculum
QV1.1A	contig_0	PROKKA_00082	GerA spore germination protein	K06295	Moorella mulderi	99.4585	4.15485e-164	45.6679	Bacteria	Firmicutes	Clostridia	Thermoanaerobacterales	Thermoanaerobacteraceae	Moorella	mulderi
QV1.1A	contig_0	PROKKA_00083	hypothetical protein	K01529	Thermotalea metallivorans	88.125	3.33993e-91	39.6875	Bacteria	Firmicutes	Clostridia	Clostridiales	Clostridiaceae	Thermotalea	metallivorans
QV1.1A	contig_0	PROKKA_00084	prolipoprotein diacylglyceryl transferase	K13292	Thermotalea metallivorans	94.5098	1.16137e-96	52.549	Bacteria	Firmicutes	Clostridia	Clostridiales	Clostridiaceae	Thermotalea	metallivorans
QV1.1A	contig_0	PROKKA_00085	2-alkenal reductase	K08070	Pseudobacteroides cellulosolvens	88.2086	1.05211e-66	31.746	Bacteria	Firmicutes	Clostridia	Clostridiales	Ruminococcaceae	Pseudobacteroides	cellulosolvens
QV1.1A	contig_0	PROKKA_00086	outer spore coat protein	K06328	Thermicanus aegyptius	92.1875	2.6232e-24	30.2083	Bacteria	Firmicutes	Bacilli	Bacilliales	Paenibacillaceae	Thermicanus	aegyptius
QV1.1A	contig_0	PROKKA_00087	Endospore coat-associated protein YheD		Bacillaceae bacterium mt6	91.7595	3.01738e-65	29.8441	Bacteria	Firmicutes	Bacilli	Bacilliales	Bacillaceae
QV1.1A	contig_0	PROKKA_00089	Endospore coat-associated protein YheD		Paenibacillus swuensis	95.7105	1.38954e-79	36.9973	Bacteria	Firmicutes	Bacilli	Bacilliales	Paenibacillaceae	Paenibacillus	swuensis
QV1.1A	contig_0	PROKKA_00090	Endospore coat-associated protein YheD		Thermoactinomyces daqus	100	2.09878e-79	35.0562	Bacteria	Firmicutes	Bacilli	Bacilliales	Thermoactinomycetaceae	Thermoactinomyces	daqus
QV1.1A	contig_0	PROKKA_00091	Endospore coat-associated protein YheD		Tepidibacillus sp. HK-1	83.0317	5.45461e-86	33.0317	Bacteria	Firmicutes	Bacilli	Bacilliales	Bacillaceae	Tepidibacillus
QV1.1A	contig_0	PROKKA_00097	benzoyl-CoA reductase, subunit A	K04114	Moorella glycerini	97.205	7.51362e-139	61.1801	Bacteria	Firmicutes	Clostridia	Thermoanaerobacterales	Thermoanaerobacteraceae	Moorella	glycerini
QV1.1A	contig_0	PROKKA_00098	bifunctional 5'-methylthioadenosine/S-adenosylhomocysteine nucleosidase/phosphatase	K01243	Thermoactinomyces vulgaris	105.742	2.87812e-47	44.4976	Bacteria	Firmicutes	Bacilli	Bacilliales	Thermoactinomycetaceae	Thermoactinomyces	vulgaris
QV1.1A	contig_0	PROKKA_00099	hypothetical protein	K06423	Sporolactobacillus laevolacticus	93.3333	5.16828e-10	55.5556	Bacteria	Firmicutes	Bacilli	Bacilliales	Sporolactobacillaceae	Sporolactobacillus	laevolacticus
QV1.1A	contig_0	PROKKA_00100	molybdopterin biosynthesis protein MoeA	K03750	Ammonifex degensii	104.451	1.12023e-75	46.5875	Bacteria	Firmicutes	Clostridia	Thermoanaerobacterales	Thermoanaerobacteraceae	Ammonifex	degensii
QV1.1A	contig_0	PROKKA_00101	molybdenum cofactor synthesis domain protein	K07219	Dethiobacter alkaliphilus	99.8428	0	47.1698	Bacteria	Firmicutes	Clostridia	Clostridiales	Syntrophomonadaceae	Dethiobacter	alkaliphilus
QV1.1A	contig_0	PROKKA_00102	molybdenum cofactor biosynthesis protein A	K03639	Alkaliphilus transvaalensis	101.095	8.71911e-82	48.1752	Bacteria	Firmicutes	Clostridia	Clostridiales	Clostridiaceae	Alkaliphilus	transvaalensis
QV1.1A	contig_0	PROKKA_00103	molybdenum cofactor biosynthesis protein C	K03637	Butyricicoccus pullicaecorum 1.2	95.6522	3.64654e-56	54.6584	Bacteria	Firmicutes	Clostridia	Clostridiales	Clostridiaceae	Butyricicoccus	pullicecorum
QV1.1A	contig_0	PROKKA_00104	molybdenum cofactor biosynthesis protein C	K03637	Fervidicola ferrireducens	98.6928	1.61711e-115	58.1699	Bacteria	Firmicutes	Clostridia	Clostridiales	Syntrophomonadaceae	Fervidicola	ferrireducens
QV1.1A	contig_0	PROKKA_00106	hypothetical protein	K03925	Brevibacillus massiliensis	97.1831	4.69365e-56	57.0423	Bacteria	Firmicutes	Bacilli	Bacilliales	Paenibacillaceae	Brevibacillus	massiliensis
QV1.1A	contig_0	PROKKA_00107	S-adenosyl-methyltransferase MraW	K03438	Caldalkalibacillus thermarum	100.649	1.30784e-105	51.6234	Bacteria	Firmicutes	Bacilli	Bacilliales	Bacillaceae	Caldalkalibacillus	thermarum
QV1.1A	contig_0	PROKKA_00108	Cell division protein FtsL		Tepidanaerobacter syntrophicus	84.4262	2.54097e-09	28.6885	Bacteria	Firmicutes	Clostridia	Thermoanaerobacterales	Thermoanaerobacteraceae	Tepidanaerobacter	synthrophicus
QV1.1A	contig_0	PROKKA_00109	stage V sporulation protein D	K08384	Thermosediminibacter oceani	97.2543	0	46.8208	Bacteria	Firmicutes	Clostridia	Thermoanaerobacterales		Thermosediminibacter	oceani
QV1.1A	contig_0	PROKKA_00110	UDP-N-acetylmuramyl-tripeptide synthetase	K01928	Peptococcaceae bacterium 1109	96.1066	1.58706e-152	50.8197	Bacteria	Firmicutes	Clostridia	Clostridiales	Peptococcaceae
QV1.1A	contig_0	PROKKA_00111	UDP-N-acetylmuramoyl-tripeptide--D-alanyl-D-alanine ligase	K01929	Desulfotomaculum kuznetsovii DSM 6115	100.875	4.87061e-96	44.8578	Bacteria	Firmicutes	Clostridia	Clostridiales	Peptococcaeae	Desulfotomaculum	kuzenetsovii
QV1.1A	contig_0	PROKKA_00112	phospho-N-acetylmuramoyl-pentapeptide-transferase	K01000	Pelosinus fermentans	99.3769	8.7051e-82	47.6636	Bacteria	Firmicutes	Negativicutes	Selenomonadales	Veillonellaceae	Pelosinus	fermentans
QV1.1A	contig_0	PROKKA_00113	cell division protein FtsW	K03588	Dethiobacter alkaliphilus AHT 1	98.9071	4.79309e-106	50.8197	Bacteria	Firmicutes	Clostridia	Clostridiales	Syntrophomonadaceae	Dethiobacter	alkaliphilus
QV1.1A	contig_0	PROKKA_00114	undecaprenyldiphospho-muramoylpentapeptide beta-N-acetylglucosaminyltransferase	K02563	Halobacteroides halobius	98.9101	2.26737e-99	42.7793	Bacteria	Firmicutes	Clostridia	Halanaerobiales	Halobacteroidaceae	Halobacteroides	halobius
QV1.1A	contig_0	PROKKA_00115	UDP-N-acetylglucosamine 1-carboxyvinyltransferase	K00790	Caloranaerobacter sp. TR13	100	6.87869e-152	54.9161	Bacteria	Firmicutes	Clostridia	Clostridiales	Clostridiaceae	Caloranaerobacter
QV1.1A	contig_0	PROKKA_00116	polypeptide-transport-associated domain protein FtsQ-type	K03589	Thermosinus carboxydivorans Nor1	89.1667	1.71214e-25	27.5	Bacteria	Firmicutes	Clostridia	Clostridiales	Acidaminococcaceae	Thermosinus	carboxydivorans
QV1.1A	contig_0	PROKKA_00119	cell division protein FtsA	K03590	Kyrpidia tusciae	100.249	1.86881e-93	40.6484	Bacteria	Firmicutes	Bacilli	Bacilliales	Alicyclobacillaceae	Kyrpidia	tusciae
QV1.1A	contig_0	PROKKA_00120	cell division protein FtsZ	K03531	Thermincola potens	99.7159	3.3803e-142	69.8864	Bacteria	Firmicutes	Clostridia	Clostridiales	Peptococcaceae	Thermincola	potens
QV1.1A	contig_0	PROKKA_00121	sporulation factor SpoIIGA	K06383	Tumebacillus flagellatus	92.674	4.06409e-14	26.7399	Bacteria	Firmicutes	Bacilli	Bacilliales	Alicyclobacillaceae	Tumebacillus	flagellatus
QV1.1A	contig_0	PROKKA_00122	sporulation sigma factor SigE	K03091	Thermicanus aegyptius	88.8889	8.32505e-111	65.0206	Bacteria	Firmicutes	Bacilli	Bacilliales	Paenibacillaceae	Thermicanus	aegyptius
QV1.1A	contig_0	PROKKA_00123	sporulation sigma factor SigG	K03091	Pelosinus	96.9582	4.28237e-155	78.327	Bacteria	Firmicutes	Negativicutes	Selenomonadales	Veillonellaceae	Pelosinus
QV1.1A	contig_0	PROKKA_00124	stage II sporulation protein R	K06387	Peptococcaceae bacterium BICA1-8	82.3204	3.74417e-36	32.5967	Bacteria	Firmicutes	Clostridia	Clostridiales	Peptococcaceae
QV1.1A	contig_0	PROKKA_00126	transcriptional regulator NrdR	K07738	Desulfotomaculum nigrificans	100	2.02709e-62	61.4379	Bacteria	Firmicutes	Clostridia	Clostridiales	Peptococcaeae	Desulfotomaculum	nigrificans
QV1.1A	contig_0	PROKKA_00130	hypothetical protein	K02221	Moorella	89.1566	5.94844e-07	33.7349	Bacteria	Firmicutes	Clostridia	Thermoanaerobacterales	Thermoanaerobacteraceae	Moorella
QV1.1A	contig_0	PROKKA_00131	DivIVA domain protein	K04074	Propionispora sp. Iso2/2	96.0784	2.8532e-56	58.1699	Bacteria	Firmicutes	Negativicutes	Selenomonadales	Veillonellaceae	Propionispora
QV1.1A	contig_0	PROKKA_00132	aspartate racemase	K01779	Streptomyces sp. NRRL S-350	95.8678	3.12358e-55	45.8678	Bacteria	Actinobacteria	Actinobacteria	Actinomycetales	Streptomycetaceae	Streptomyces
QV1.1A	contig_0	PROKKA_00134	lipoprotein signal peptidase	K03101	Acetohalobium arabaticum	86.2069	2.61005e-27	43.4483	Bacteria	Firmicutes	Clostridia	Halanaerobiales	Halobacteroidaceae	Acetohalobium	arabaticum
QV1.1A	contig_0	PROKKA_00135	pseudouridine synthase, RluA family	K06180	Thermosinus carboxydivorans	96.4516	1.63666e-106	51.2903	Bacteria	Firmicutes	Clostridia	Clostridiales	Acidaminococcaceae	Thermosinus	carboxydivorans
QV1.1A	contig_0	PROKKA_00136	bifunctional pyrimidine regulatory protein PyrR uracil phosphoribosyltransferase	K02825	Desulfotomaculum hydrothermale	101.765	1.59933e-74	70	Bacteria	Firmicutes	Clostridia	Clostridiales	Peptococcaeae	Desulfotomaculum	hydrothermale
QV1.1A	contig_0	PROKKA_00138	hypothetical protein	K01537	Effusibacillus pohliae	100.45	0	52.9279	Bacteria	Firmicutes	Bacilli	Bacilliales	Alicyclobacillaceae	Effusibacillus	pohliae
QV1.1A	contig_0	PROKKA_00140	hypothetical protein	K09777	Caloramator mitchellensis	95.9184	7.24882e-49	79.5918	Bacteria	Firmicutes	Clostridia	Clostridiales	Clostridiaceae	Caloramator	mitchellensis
QV1.1A	contig_0	PROKKA_00141	DNA-directed RNA polymerase subunit omega	K03060	Thermosinus carboxydivorans	104.615	1.79804e-17	61.5385	Bacteria	Firmicutes	Clostridia	Clostridiales	Acidaminococcaceae	Thermosinus	carboxydivorans
QV1.1A	contig_0	PROKKA_00142	primosomal protein N'	K04066	Thermincola potens	78.1155	1.94611e-159	36.9301	Bacteria	Firmicutes	Clostridia	Clostridiales	Peptococcaceae	Thermincola	potens
QV1.1A	contig_0	PROKKA_00143	peptide deformylase	K01462	Thermosediminibacter oceani	99.359	7.3414e-51	55.7692	Bacteria	Firmicutes	Clostridia	Thermoanaerobacterales		Thermosediminibacter	oceani
QV1.1A	contig_0	PROKKA_00144	methionyl-tRNA formyltransferase	K00604	Thermincola potens JR	96.8153	7.12827e-92	47.4522	Bacteria	Firmicutes	Clostridia	Clostridiales	Peptococcaceae	Thermincola	potens
QV1.1A	contig_0	PROKKA_00146	sun protein	K03500	Anaeroarcus burkinensis	98.8914	2.77447e-109	42.7938	Bacteria	Firmicutes	Clostridia	Clostridiales	Acidaminococcaceae	Anaeroarcus	burkinensis
QV1.1A	contig_0	PROKKA_00147	radical SAM protein	K06941	Thermaerobacter subterraneus	98.2507	1.36436e-105	48.3965	Bacteria	Firmicutes	Clostridia	Thermoanaerobacterales	Thermoanaerobacteraceae	Thermoanaerobacter	subterraneus
QV1.1A	contig_0	PROKKA_00148	protein serine/threonine phosphatases	K01090	Acidibacillus ferrooxidans	100	2.58808e-55	43.2099	Bacteria	Firmicutes				Acidibacillus	ferrooxidans
QV1.1A	contig_0	PROKKA_00149	serine/threonine protein kinase with PASTA sensor(s)	K08884	Desulfovirgula thermocuniculi	94.9675	9.50144e-140	40.2597	Bacteria	Firmicutes	Clostridia	Thermoanaerobacterales	Thermoanaerobacteraceae	Desulfovirgula	thermocuniculi
QV1.1A	contig_0	PROKKA_00150	GTPase	K06949	Caldanaerobacter subterraneus	100.685	1.61822e-71	43.8356	Bacteria	Firmicutes	Clostridia	Thermoanaerobacterales	Thermoanaerobacteraceae	Caldanaerobacter	subterraneus
QV1.1A	contig_0	PROKKA_00151	ribulose-phosphate 3-epimerase	K01783	Caldibacillus debilis	97.6959	6.24847e-74	52.5346	Bacteria	Firmicutes	Bacilli	Bacilliales	Bacillaceae	Caldibacillus	debilis
QV1.1A	contig_0	PROKKA_00152	ribosomal protein L28	K02902	Cellulomonas sp. A375-1	96.9697	3.22979e-13	53.0303	Bacteria	Actinobacteria	Actinobacteria	Actinomycetales	Cellulomonadaceae	Cellulomonas
QV1.1A	contig_0	PROKKA_00155	small, acid-soluble spore proteins, alpha/be	K06421	Mahella australiensis	98.7013	1.50498e-33	68.8312	Bacteria	Firmicutes	Clostridia	Thermoanaerobacterales		Mahella	australiensis
QV1.1A	contig_0	PROKKA_00156	putative methyltransferase	K08316	candidate division NC10 bacterium CSP1-5	93.8776	2.38079e-41	42.8571	Bacteria	NC10
QV1.1A	contig_0	PROKKA_00157	pantetheine-phosphate adenylyltransferase	K00954	Bacillus koreensis	85.5556	1.67174e-66	54.4444	Bacteria	Firmicutes	Bacilli	Bacilliales	Bacillaceae	Bacillus	koreensis
QV1.1A	contig_0	PROKKA_00158	Sporulation integral membrane protein YlbJ		Dethiobacter alkaliphilus	87.8345	3.24371e-143	51.8248	Bacteria	Firmicutes	Clostridia	Clostridiales	Syntrophomonadaceae	Dethiobacter	alkaliphilus
QV1.1A	contig_0	PROKKA_00159	acetate kinase	K00925	Caloranaerobacter ferrireducens	99.2481	0	67.9198	Bacteria	Firmicutes	Clostridia	Clostridiales	Clostridiaceae	Caloranaerobacter	ferrireducens
QV1.1A	contig_0	PROKKA_00161	ribosomal protein L32	K02911	Phascolarctobacterium sp. CAG:266	89.5522	2.1838e-26	65.6716	Bacteria	Firmicutes	Negativicutes	Selenomonadales	Acidaminococcaceae	Phascolarctobacterium
QV1.1A	contig_0	PROKKA_00162	phosphate:acyl-[acyl carrier protein] acyltransferase	K03621	Paenibacillus swuensis	97.0414	2.82597e-118	53.2544	Bacteria	Firmicutes	Bacilli	Bacilliales	Paenibacillaceae	Paenibacillus	swuensis
QV1.1A	contig_0	PROKKA_00164	acyl carrier protein	K02078	Ardenticatena maritima	98.7013	6.35696e-18	49.3506	Bacteria	Proteobacteria	Alphaproteobacteria	Richettsiales	Anaplamataceae	Ardenticatena	maritima
QV1.1A	contig_0	PROKKA_00165	ribonuclease III	K03685	uncultured Flavonifractor sp.	102.273	7.96236e-56	45	Bacteria	Firmicutes	Clostridia	Clostridiales		Flavonifractor
QV1.1A	contig_0	PROKKA_00166	stage V sporulation protein S	K06416	Pelosinus sp. UFO1	97.7273	8.03354e-42	77.2727	Bacteria	Firmicutes	Negativicutes	Selenomonadales	Veillonellaceae	Pelosinus
QV1.1A	contig_0	PROKKA_00167	chromosome segregation protein SMC	K03529	Cohnella laeviribosi	107.118	0	40.3945	Bacteria	Firmicutes	Bacilli	Bacilliales	Paenibacillaceae	Cohnella	laeviribosi
QV1.1A	contig_0	PROKKA_00168	signal recognition particle-docking protein FtsY	K03110	Desulfitobacterium hafniense	100	1.11079e-112	59.8007	Bacteria	Firmicutes	Clostridia	Clostridiales	Peptococcaceae	Desulfitobacterium	hafniense
QV1.1A	contig_0	PROKKA_00169	putative DNA-binding protein	K09787	Desulfotomaculum reducens	88.4956	8.76211e-27	46.9027	Bacteria	Firmicutes	Clostridia	Clostridiales	Peptococcaeae	Desulfotomaculum	reducens
QV1.1A	contig_0	PROKKA_00170	signal recognition particle protein	K03106	Clostridiales bacterium DRI-13	100	0	66.6667	Bacteria	Firmicutes	Clostridia	Clostridiales
QV1.1A	contig_0	PROKKA_00171	SSU ribosomal protein S16P	K02959	Thermacetogenium phaeum	98.7952	1.5649e-35	73.494	Bacteria	Firmicutes	Clostridia	Thermoanaerobacterales	Thermoanaerobacteraceae	Thermoacetogenium	phaeum
QV1.1A	contig_0	PROKKA_00173	16S rRNA processing protein RimM	K02860	Clostridia bacterium 62_21	97.1264	4.23033e-35	40.8046	Bacteria	Firmicutes	Clostridia
QV1.1A	contig_0	PROKKA_00174	tRNA (guanine37-N1) methyltransferase	K00554	Moorella mulderi	93.4363	5.77803e-99	57.1429	Bacteria	Firmicutes	Clostridia	Thermoanaerobacterales	Thermoanaerobacteraceae	Moorella	mulderi
QV1.1A	contig_0	PROKKA_00175	ribosomal protein L19	K02884	Desulfotomaculum kuznetsovii DSM 6115	99.1228	6.18316e-56	76.3158	Bacteria	Firmicutes	Clostridia	Clostridiales	Peptococcaeae	Desulfotomaculum	kuzenetsovii
QV1.1A	contig_0	PROKKA_00176	signal peptidase I	K03100	Kyrpidia tusciae	98.2857	5.01087e-55	50.2857	Bacteria	Firmicutes	Bacilli	Bacilliales	Alicyclobacillaceae	Kyrpidia	tusciae
QV1.1A	contig_0	PROKKA_00177	polyamine oxidase (exo-N4-amino)	K00308	Desulfotomaculum hydrothermale Lam5 = DSM 18033	98.9324	2.52998e-87	49.8221	Bacteria	Firmicutes	Clostridia	Clostridiales	Peptococcaeae	Desulfotomaculum	hydrothermale
QV1.1A	contig_0	PROKKA_00178	ribonuclease HII	K03470	Desmospora sp. 8437	96.5	1.37533e-45	46	Bacteria	Firmicutes	Bacilli	Bacilliales	Thermoactinomycetaceae	Desmospora
QV1.1A	contig_0	PROKKA_00179	hypothetical protein	K07460	Hungatella hathewayi	85	8.79359e-27	43.3333	Bacteria	Firmicutes	Clostridia	Clostridiales	Clostridiaceae	Hungatella	hathewayi
QV1.1A	contig_0	PROKKA_00180	Mg chelatase, subunit ChlI	K07391	Propionispora sp. Iso2/2	100.398	0	57.9681	Bacteria	Firmicutes	Negativicutes	Selenomonadales	Veillonellaceae	Propionispora
QV1.1A	contig_0	PROKKA_00185	histidine kinase, HAMP region: chemotaxis sensory transducer	K03406	Aneurinibacillus terranovensis	54.5603	4.44307e-48	21.6612	Bacteria	Firmicutes	Bacilli	Bacilliales	Paenibacillaceae	Aneurinibacillus	terranovensis
QV1.1A	contig_0	PROKKA_00186	chemotaxis protein CheW	K03408	Ornatilinea apprima	97.9866	9.00408e-36	46.9799	Bacteria	Chloroflexi	Anaerolineae	Anaerolineales	Anaerolineaceae	Ornatilinea	apprima
QV1.1A	contig_0	PROKKA_00187	chemotaxis protein CheA	K03407	Moorella sp. 60_41	106.875	2.75924e-163	45.625	Bacteria	Firmicutes	Clostridia	Thermoanaerobacterales	Thermoanaerobacteraceae	Moorella
QV1.1A	contig_0	PROKKA_00188	response regulator receiver modulated CheB methylesterase	K03412	Rhodothermaceae bacterium RA	106.471	3.44663e-94	50.2941	Bacteria	Bacteroidetes	Cytophagia	Cytophagales	Rhodothermaceae
QV1.1A	contig_0	PROKKA_00191	flagellar hook-associated protein FlgK	K02396	Thermincola ferriacetica	103.648	6.05752e-117	43.133	Bacteria	Firmicutes	Clostridia	Clostridiales	Peptococcaceae	Thermincola	ferriacetica
QV1.1A	contig_0	PROKKA_00192	flagellar hook-associated protein FlgL	K02397	Moorella mulderi	102.326	8.36701e-64	41.5282	Bacteria	Firmicutes	Clostridia	Thermoanaerobacterales	Thermoanaerobacteraceae	Moorella	mulderi
QV1.1A	contig_0	PROKKA_00193	hypothetical protein	K13626	Moorella thermoacetica	105.594	1.02489e-21	41.2587	Bacteria	Firmicutes	Clostridia	Thermoanaerobacterales	Thermoanaerobacteraceae	Moorella	thermoacetica
QV1.1A	contig_0	PROKKA_00194	carbon starvation protein CstA	K03563	Patulibacter minatonensis	73.1959	6.7236e-21	46.3918	Bacteria	Actinobacteria	Actinobacteria	Solirubrobacterales	Patulibacteraceae	Patulibacter	minatonensis
QV1.1A	contig_0	PROKKA_00195	hypothetical protein	K02406	Geobacillus toebii	94.3694	4.90314e-131	52.027	Bacteria	Firmicutes	Bacilli	Bacilliales	Bacillaceae	Geobacillus	toebii
QV1.1A	contig_0	PROKKA_00196	flagellar capping protein	K02407	Anoxybacillus flavithermus	103.156	4.9147e-99	36.8836	Bacteria	Firmicutes	Bacilli	Bacilliales	Bacillaceae	Anoxybacillus	flavithermus
QV1.1A	contig_0	PROKKA_00197	flagellar protein FliS	K02422	Caldicoprobacter oshimai	99.2126	3.00951e-47	59.0551	Bacteria	Firmicutes	Clostridia	Clostridiales	Caldicoprobacteraceae	Caldicoprobacter	oshimai
QV1.1A	contig_0	PROKKA_00199	flagellar protein FlaG protein	K06603	Desulfotomaculum sp. BICA1-6	73.0159	2.20505e-20	34.127	Bacteria	Firmicutes	Clostridia	Clostridiales	Peptococcaeae	Desulfotomaculum
QV1.1A	contig_0	PROKKA_00200	flagellar basal body protein	K02387	Moorella sp. 60_41	106.78	2.75904e-35	55.0847	Bacteria	Firmicutes	Clostridia	Thermoanaerobacterales	Thermoanaerobacteraceae	Moorella
QV1.1A	contig_0	PROKKA_00201	flagellar basal-body rod protein FlgC	K02388	Moorella thermoacetica	99.3151	1.16431e-52	56.8493	Bacteria	Firmicutes	Clostridia	Thermoanaerobacterales	Thermoanaerobacteraceae	Moorella	thermoacetica
QV1.1A	contig_0	PROKKA_00202	flagellar hook-basal body protein	K02408	Pelotomaculum thermopropionicum SI	96.9697	8.31235e-28	53.5354	Bacteria	Firmicutes	Clostridia	Clostridiales	Peptococcaceae	Pelotomaculum	thermopropionicum
QV1.1A	contig_0	PROKKA_00203	flagellar MS-ring protein	K02409	Clostridiales bacterium PH28_bin88	101.768	5.37982e-133	44.9902	Bacteria	Firmicutes	Clostridia	Clostridiales
QV1.1A	contig_0	PROKKA_00204	flagellar motor switch protein G	K02410	Moorella thermoacetica	100	2.22519e-138	60	Bacteria	Firmicutes	Clostridia	Thermoanaerobacterales	Thermoanaerobacteraceae	Moorella	thermoacetica
QV1.1A	contig_0	PROKKA_00206	flagellar protein export ATPase FliI	K02412	Desulfotomaculum thermocisternum	97.9452	0	62.5571	Bacteria	Firmicutes	Clostridia	Clostridiales	Peptococcaeae	Desulfotomaculum	thermocisternum
QV1.1A	contig_0	PROKKA_00209	flagellar hook capping protein	K02389	Carboxydothermus ferrireducens	80.8824	9.27168e-24	35.2941	Bacteria	Firmicutes	Clostridia	Clostridiales	Peptococcaeae	Carboxydothermus	ferrireducens
QV1.1A	contig_0	PROKKA_00210	flagellar hook protein FlgE	K02390	Dethiobacter alkaliphilus	100	6.99901e-145	53.5109	Bacteria	Firmicutes	Clostridia	Clostridiales	Syntrophomonadaceae	Dethiobacter	alkaliphilus
QV1.1A	contig_0	PROKKA_00211	MotA/TolQ/ExbB proton channel	K02556	Moorella glycerini	100.38	1.36718e-76	44.1065	Bacteria	Firmicutes	Clostridia	Thermoanaerobacterales	Thermoanaerobacteraceae	Moorella	glycerini
QV1.1A	contig_0	PROKKA_00212	OmpA/MotB	K02557	Clostridia bacterium 41_269	100	1.27544e-73	47.6596	Bacteria	Firmicutes	Clostridia
QV1.1A	contig_0	PROKKA_00213	flagellar basal body-associated protein FliL	K02415	Oxobacter pfennigii	100.725	7.47794e-21	34.058	Bacteria	Firmicutes	Clostridia	Clostridiales	Clostridiaceae	Oxobacter	pfennigii
QV1.1A	contig_0	PROKKA_00215	flagellar biosynthesis protein FliP	K02419	Clostridia bacterium 41_269	99.1111	4.25906e-98	61.3333	Bacteria	Firmicutes	Clostridia
QV1.1A	contig_0	PROKKA_00216	flagellar biosynthetic protein FliQ	K02420	Moorella thermoacetica	100	1.69525e-24	61.7978	Bacteria	Firmicutes	Clostridia	Thermoanaerobacterales	Thermoanaerobacteraceae	Moorella	thermoacetica
QV1.1A	contig_0	PROKKA_00217	flagellar biosynthesis protein FliR	K02421	Clostridiales bacterium PH28_bin88	96.0784	3.65686e-46	38.8235	Bacteria	Firmicutes	Clostridia	Clostridiales
QV1.1A	contig_0	PROKKA_00218	flagellar biosynthetic protein FlhB	K02401	Desulfotomaculum intricatum	97.7654	3.19877e-92	41.6201	Bacteria	Firmicutes	Clostridia	Clostridiales	Peptococcaeae	Desulfotomaculum	intricatum
QV1.1A	contig_0	PROKKA_00219	flagellar biosynthesis protein FlhA	K02400	Pelotomaculum thermopropionicum SI	96.7504	0	55.8346	Bacteria	Firmicutes	Clostridia	Clostridiales	Peptococcaceae	Pelotomaculum	thermopropionicum
QV1.1A	contig_0	PROKKA_00220	flagellar biosynthesis regulator FlhF	K02404	Clostridiales bacterium PH28_bin88	102.023	1.09163e-94	44.5087	Bacteria	Firmicutes	Clostridia	Clostridiales
QV1.1A	contig_0	PROKKA_00221	cobyrinic acid ac-diamide synthase	K04562	Dethiobacter alkaliphilus	97.9021	2.64574e-78	45.8042	Bacteria	Firmicutes	Clostridia	Clostridiales	Syntrophomonadaceae	Dethiobacter	alkaliphilus
QV1.1A	contig_0	PROKKA_00222	Flagellar brake protein YcgR		Clostridia bacterium 62_21	99.0654	3.51811e-21	34.1121	Bacteria	Firmicutes	Clostridia
QV1.1A	contig_0	PROKKA_00223	DNA-directed RNA polymerase specialized sigma subunit	K02405	Pelotomaculum thermopropionicum SI	96.5957	2.46479e-53	40	Bacteria	Firmicutes	Clostridia	Clostridiales	Peptococcaceae	Pelotomaculum	thermopropionicum
QV1.1A	contig_0	PROKKA_00225	flagellar basal-body rod protein FlgF	K02392	Bacillus lehensis	106.911	3.71998e-40	36.5854	Bacteria	Firmicutes	Bacilli	Bacilliales	Bacillaceae	Bacillus	lehensis
QV1.1A	contig_0	PROKKA_00226	flagellar hook basal-body protein FlgG	K02392	Aquifex aeolicus	106.073	2.51343e-46	39.6761	Bacteria	Aquificae	Aquificae	Aquificales	Aquificaceae	Aquifex	aeolicus
QV1.1A	contig_0	PROKKA_00227	chemoreceptor glutamine deamidase CheD	K03411	Desulfurispora thermophila	101.274	5.80059e-49	50.9554	Bacteria	Firmicutes	Clostridia	Clostridiales	Peptococcaceae	Desulfurispora	thermophila
QV1.1A	contig_0	PROKKA_00228	chemotaxis protein methyltransferase CheR	K00575	Selenomonas infelix	99.6139	5.98737e-67	42.8571	Bacteria	Firmicutes	Negativicutes	Selenomonadales	Veillonellaceae	Selenomonas	infelix
QV1.1A	contig_0	PROKKA_00229	CheC, inhibitor of MCP methylation	K03410	Firmicutes bacterium CAG:65	100.49	1.34423e-24	34.8039	Bacteria	Firmicutes
QV1.1A	contig_0	PROKKA_00230	response regulator receiver protein	K03413	Syntrophothermus lipocalidus	100	1.11742e-61	75.8333	Bacteria	Firmicutes	Clostridia	Clostridiales	Syntrophomonadaceae	Syntrophothermus	lipocalidus
QV1.1A	contig_0	PROKKA_00231	flagellar motor switch protein FliM	K02416	Clostridiales bacterium PH28_bin88	103.681	4.10832e-88	45.3988	Bacteria	Firmicutes	Clostridia	Clostridiales
QV1.1A	contig_0	PROKKA_00232	flagellar motor switch protein	K02417	Clostridiales bacterium PH28_bin88	103.17	2.53007e-106	52.4496	Bacteria	Firmicutes	Clostridia	Clostridiales
QV1.1A	contig_0	PROKKA_00233	lipoprotein/cell wall-associated hydrolases (invasion-associated proteins), NLP/P60 protein	K13695	Bacillus licheniformis	102.214	6.11889e-54	38.7454	Bacteria	Firmicutes	Bacilli	Bacilliales	Bacillaceae	Bacillus	licheniformis
QV1.1A	contig_0	PROKKA_00233	lipoprotein/cell wall-associated hydrolases (invasion-associated proteins), NLP/P60 protein	K13695	Bacillus licheniformis	89.2989	4.4336e-19	27.6753	Bacteria	Firmicutes	Bacilli	Bacilliales	Bacillaceae	Bacillus	licheniformis
QV1.1A	contig_0	PROKKA_00233	lipoprotein/cell wall-associated hydrolases (invasion-associated proteins), NLP/P60 protein	K13695	Bacillus licheniformis	53.1365	7.09521e-07	15.4982	Bacteria	Firmicutes	Bacilli	Bacilliales	Bacillaceae	Bacillus	licheniformis
QV1.1A	contig_0	PROKKA_00234	DNA protecting protein DprA	K04096	Desulfotomaculum thermocisternum	83.6207	2.18216e-76	41.3793	Bacteria	Firmicutes	Clostridia	Clostridiales	Peptococcaeae	Desulfotomaculum	thermocisternum
QV1.1A	contig_0	PROKKA_00235	DNA topoisomerase I	K03168	Paenibacillus popilliae	99.4003	0	59.8201	Bacteria	Firmicutes	Bacilli	Bacilliales	Paenibacillaceae	Paenibacillus	popilliae
QV1.1A	contig_0	PROKKA_00236	gid protein	K04094	Alicyclobacillus macrosporangiidus	97.7324	0	63.0385	Bacteria	Firmicutes	Bacilli	Bacilliales	Alicyclobacillaceae	Alicyclobacillus	macrosporangiidus
QV1.1A	contig_0	PROKKA_00237	tyrosine recombinase XerC	K03733	Clostridiaceae bacterium BRH_c20a	102.055	2.70021e-85	45.2055	Bacteria	Firmicutes	Clostridia	Clostridiales	Clostridiaceae
QV1.1A	contig_0	PROKKA_00238	GTP-sensing pleiotropic transcriptional repressor CodY	K03706	Thermosediminibacter oceani	99.6094	2.00393e-100	59.375	Bacteria	Firmicutes	Clostridia	Thermoanaerobacterales		Thermosediminibacter	oceani
QV1.1A	contig_0	PROKKA_00239	ribosomal protein S2	K02967	Desulfotomaculum nigrificans	100	1.02637e-139	81.4655	Bacteria	Firmicutes	Clostridia	Clostridiales	Peptococcaeae	Desulfotomaculum	nigrificans
QV1.1A	contig_0	PROKKA_00240	elongation factor Ts	K02357	Desulfotomaculum alcoholivorax	97.5962	2.7043e-109	72.1154	Bacteria	Firmicutes	Clostridia	Clostridiales	Peptococcaeae	Desulfotomaculum	alcoholivorax
QV1.1A	contig_0	PROKKA_00241	uridylate kinase	K09903	Carboxydothermus	96.6942	3.04356e-119	68.1818	Bacteria	Firmicutes	Clostridia	Clostridiales	Peptococcaeae	Carboxydothermus	ferrireducens
QV1.1A	contig_0	PROKKA_00242	ribosome recycling factor	K02838	Thermincola ferriacetica	100	2.37604e-83	64.8649	Bacteria	Firmicutes	Clostridia	Clostridiales	Peptococcaceae	Thermincola	ferriacetica
QV1.1A	contig_0	PROKKA_00243	undecaprenyl pyrophosphate synthetase	K00806	Thermotalea metallivorans	101.778	3.68845e-86	56.4444	Bacteria	Firmicutes	Clostridia	Clostridiales	Clostridiaceae	Thermotalea	metallivorans
QV1.1A	contig_0	PROKKA_00244	phosphatidate cytidylyltransferase	K00981	Pelosinus fermentans	101.938	3.43687e-47	38.7597	Bacteria	Firmicutes	Negativicutes	Selenomonadales	Veillonellaceae	Pelosinus	fermentans
QV1.1A	contig_0	PROKKA_00245	1-deoxy-D-xylulose 5-phosphate reductoisomerase	K00099	Desulfotomaculum thermocisternum	99.2248	3.05089e-120	48.8372	Bacteria	Firmicutes	Clostridia	Clostridiales	Peptococcaeae	Desulfotomaculum	thermocisternum
QV1.1A	contig_0	PROKKA_00246	peptidase RseP	K01417	Moorella mulderi	98.8235	5.37588e-101	46.4706	Bacteria	Firmicutes	Clostridia	Thermoanaerobacterales	Thermoanaerobacteraceae	Moorella	mulderi
QV1.1A	contig_0	PROKKA_00247	1-hydroxy-2-methyl-2-(E)-butenyl 4-diphosphate synthase	K03526	Eubacterium xylanophilum	97.1831	1.33533e-122	50.1408	Bacteria	Firmicutes	Clostridia	Clostridiales	Eubacteriaceae	Eubacterium	xylanophilum
QV1.1A	contig_0	PROKKA_00248	glycosyltransferase	K00786	Orenia marismortui	93.4884	4.33175e-77	50.2326	Bacteria	Firmicutes	Clostridia	Halanaerobiales	Halobacteroidaceae	Orenia	marismortui
QV1.1A	contig_0	PROKKA_00249	MgtC/SapB transporter	K07507	Fervidicola ferrireducens	98.6547	7.38697e-64	46.1883	Bacteria	Firmicutes	Clostridia	Clostridiales	Syntrophomonadaceae	Fervidicola	ferrireducens
QV1.1A	contig_0	PROKKA_00250	hypothetical protein	K09748	Persephonella sp. KM09-Lau-8	100	3.08532e-27	44.4444	Bacteria	Aquificae	Aquificae	Aquificales	Hydrogenothermaceae	Persephonella	marina
QV1.1A	contig_0	PROKKA_00252	hypothetical protein	K07742	Syntrophomonas wolfei	89.7727	1.88286e-29	55.6818	Bacteria	Firmicutes	Clostridia	Clostridiales	Syntrophomonadaceae	Syntrophomonas	wolfei
QV1.1A	contig_0	PROKKA_00253	putative ribosomal protein YlxQ		Desulfuribacillus alkaliarsenatis	97.0588	1.185e-17	38.2353	Bacteria	Firmicutes	Bacilli	Bacilliales		Desulfuribacillus	alkaliarsenatis
QV1.1A	contig_0	PROKKA_00254	translation initiation factor IF-2	K02519	Moorella sp. 60_41	88.2895	0	49.8684	Bacteria	Firmicutes	Clostridia	Thermoanaerobacterales	Thermoanaerobacteraceae	Moorella
QV1.1A	contig_0	PROKKA_00255	ribosome-binding factor A	K02834	Halanaerobium praevalens	100	6.36343e-40	60	Bacteria	Firmicutes	Clostridia	Halanaerobiales	Halobacteroidaceae	Halanaerobium	praevalens
QV1.1A	contig_0	PROKKA_00256	polynucleotide adenylyltransferase region	K00974	Moorella mulderi	97.6119	4.1178e-58	39.1045	Bacteria	Firmicutes	Clostridia	Thermoanaerobacterales	Thermoanaerobacteraceae	Moorella	mulderi
QV1.1A	contig_0	PROKKA_00257	tRNA pseudouridine 55 synthase	K03177	Paenibacillus mucilaginosus	103.546	4.24026e-67	45.3901	Bacteria	Firmicutes	Bacilli	Bacilliales	Paenibacillaceae	Paenibacillus	mucilaginosus
QV1.1A	contig_0	PROKKA_00258	riboflavin biosynthesis protein RibF	K11753	Moorella glycerini	92.8803	9.75941e-68	41.1003	Bacteria	Firmicutes	Clostridia	Thermoanaerobacterales	Thermoanaerobacteraceae	Moorella	glycerini
QV1.1A	contig_0	PROKKA_00259	ribosomal protein S15	K02956	Alicyclobacillus kakegawensis	100	5.80238e-38	67.8161	Bacteria	Firmicutes	Bacilli	Bacilliales	Alicyclobacillaceae	Alicyclobacillus	kakegawensis
QV1.1A	contig_0	PROKKA_00260	polynucleotide phosphorylase/polyadenylase	K00962	Thermosinus carboxydivorans	98.7161	0	65.6205	Bacteria	Firmicutes	Clostridia	Clostridiales	Acidaminococcaceae	Thermosinus	carboxydivorans
QV1.1A	contig_0	PROKKA_00261	polysaccharide deacetylase	K01463	Firmicutes bacterium MLFW-2	91.7178	3.76081e-63	33.1288	Bacteria	Firmicutes
QV1.1A	contig_0	PROKKA_00262	SpoIID/LytB domain protein	K06381	Thermoanaerobacterium thermosaccharolyticum	77.2632	1.49139e-61	26.7368	Bacteria	Firmicutes	Clostridia	Thermoanaerobacterales	Thermoanaerobacteraceae	Thermoanaerobacterium	thermosaccharolyticum
QV1.1A	contig_0	PROKKA_00263	zinc protease	K01423	Peptococcaceae bacterium BRH_c23	99.5215	8.41665e-131	45.4545	Bacteria	Firmicutes	Clostridia	Clostridiales	Peptococcaceae
QV1.1A	contig_0	PROKKA_00265	dipicolinic acid synthetase, A subunit	K06410	Thermacetogenium phaeum	99.6599	1.14806e-70	39.1156	Bacteria	Firmicutes	Clostridia	Thermoanaerobacterales	Thermoanaerobacteraceae	Thermacetogenium	phaeum
QV1.1A	contig_0	PROKKA_00266	dipicolinate synthase subunit B	K06411	Aneurinibacillus sp. XH2	99.4845	9.05775e-81	61.3402	Bacteria	Firmicutes	Bacilli	Bacilliales	Paenibacillaceae	Aneurinibacillus
QV1.1A	contig_0	PROKKA_00267	aspartate kinase	K00928	Thermosediminibacter oceani	99.5012	6.28531e-126	53.3666	Bacteria	Firmicutes	Clostridia	Thermoanaerobacterales		Thermosediminibacter	oceani
QV1.1A	contig_0	PROKKA_00268	dihydrodipicolinate synthase	K01714	Clostridiaceae bacterium BRH_c20a	96.5753	3.83908e-105	48.6301	Bacteria	Firmicutes	Clostridia	Clostridiales	Clostridiaceae
QV1.1A	contig_0	PROKKA_00269	ATP-dependent Clp protease proteolytic subunit ClpP	K01358	Thermovenabulum gondwanense	90.7895	1.36647e-116	69.7368	Bacteria	Firmicutes	Clostridia	Clostridiales	Thermoanaerobacteraceae	Thermovenabulum	gondwanense
QV1.1A	contig_0	PROKKA_00271	putative undecaprenol kinase	K06153	Caldisalinibacter kiritimatiensis	101.845	4.59745e-69	47.9705	Bacteria	Firmicutes	Clostridia	Clostridiales	Clostridiaceae	Caldisalinibacter	kiritimatiensis
QV1.1A	contig_0	PROKKA_00272	cell divisionFtsK/SpoIIIE	K03466	Clostridia bacterium 62_21	97.9196	0	47.5728	Bacteria	Firmicutes	Clostridia
QV1.1A	contig_0	PROKKA_00274	hypothetical protein	K03423	Veillonella seminalis ACS-216-V-Col6b	99.6753	0	58.1169	Bacteria	Firmicutes	Negativicutes	Selenomonadales	Veillonellaceae	Veillonella	seminalis
QV1.1A	contig_0	PROKKA_00275	SSU ribosomal protein S12P methylthiotransferase	K14441	Cohnella thermotolerans	98.4163	4.09129e-159	52.2624	Bacteria	Firmicutes	Bacilli	Bacilliales	Paenibacillaceae	Cohnella	thermotolerans
QV1.1A	contig_0	PROKKA_00276	phosphatidylglycerophosphate synthase	K00995	Desulfotomaculum alcoholivorax	96.2567	8.51269e-71	56.6845	Bacteria	Firmicutes	Clostridia	Clostridiales	Peptococcaeae	Desulfotomaculum	alcoholivorax
QV1.1A	contig_0	PROKKA_00277	competence damage-inducible protein A	K03742	Aciduliprofundum boonei	85.7143	3.77695e-46	45.9627	Archaea	Euryarchaeota				Aciduliprofundum	boonei
QV1.1A	contig_0	PROKKA_00278	RecA protein	K03553	Thermincola potens	95.3079	0	75.9531	Bacteria	Firmicutes	Clostridia	Clostridiales	Peptococcaceae	Thermincola	potens
QV1.1A	contig_0	PROKKA_00280	hypothetical protein	K07254	Clostridiales bacterium PH28_bin88	96.8566	0	69.9411	Bacteria	Firmicutes	Clostridia	Clostridiales
QV1.1A	contig_0	PROKKA_00281	hypothetical protein	K09769	Bacillus gobiensis	97.7099	3.58098e-95	51.145	Bacteria	Firmicutes	Bacilli	Bacilliales	Bacillaceae	Bacillus	gobiensis
QV1.1A	contig_0	PROKKA_00282	dipeptidase	K01273	Thermaerobacter subterraneus	96.3077	1.20658e-111	52.6154	Bacteria	Firmicutes	Clostridia	Thermoanaerobacterales	Thermoanaerobacteraceae	Thermoanaerobacter	subterraneus
QV1.1A	contig_0	PROKKA_00283	hypothetical protein	K04477	Moorella glycerini	101.132	3.25985e-67	47.9245	Bacteria	Firmicutes	Clostridia	Thermoanaerobacterales	Thermoanaerobacteraceae	Moorella	glycerini
QV1.1A	contig_0	PROKKA_00284	regulatory protein GntR HTH	K07978	Acidibacillus ferrooxidans	93.3333	9.49855e-94	43.9394	Bacteria	Firmicutes				Acidibacillus	ferrooxidans
QV1.1A	contig_0	PROKKA_00285	lipoate--protein ligase	K03800	Clostridium aceticum	86.2832	1.2115e-83	53.5398	Bacteria	Firmicutes	Clostridia	Clostridiales	Clostridiaceae	Clostridium	aceticum
QV1.1A	contig_0	PROKKA_00286	2-oxoglutarate:ferredoxin oxidoredutase subunit alpha	K00169	Leptospirillum ferrooxidans C2-3	99.2188	0	70.0521	Bacteria	Nitrospirae	Nitrospira	Nitrospirales	Nitrospiraceae	Leptospirillum	ferrooxidans
QV1.1A	contig_0	PROKKA_00287	2-oxoglutarate:ferredoxin oxidoredutase subunit beta	K00170	Leptospirillum	99.6491	2.36707e-158	68.4211	Bacteria	Nitrospirae	Nitrospira	Nitrospirales	Nitrospiraceae	Leptospirillum
QV1.1A	contig_0	PROKKA_00288	2-oxoglutarate:ferredoxin oxidoredutase subunit gamma	K00172	Leptospirillum ferriphilum	93.9914	3.43932e-108	62.6609	Bacteria	Nitrospirae	Nitrospira	Nitrospirales	Nitrospiraceae	Leptospirillum	ferriphilum
QV1.1A	contig_0	PROKKA_00289	pyruvate:ferredoxin oxidoreductase	K00171	Leptospirillum ferriphilum	81.5534	1.52172e-24	37.8641	Bacteria	Nitrospirae	Nitrospira	Nitrospirales	Nitrospiraceae	Leptospirillum	ferriphilum
QV1.1A	contig_0	PROKKA_00290	glutamate dehydrogenase/leucine dehydrogenase	K00260	Fervidicola ferrireducens	99.2788	0	62.0192	Bacteria	Firmicutes	Clostridia	Clostridiales	Syntrophomonadaceae	Fervidicola	ferrireducens
QV1.1A	contig_0	PROKKA_00291	methylmalonyl-CoA mutase	K01848	Caldanaerobacter subterraneus	98.5047	0	73.8318	Bacteria	Firmicutes	Clostridia	Thermoanaerobacterales	Thermoanaerobacteraceae	Caldanaerobacter	subterraneus
QV1.1A	contig_0	PROKKA_00292	cobalamin B12-binding domain protein	K01849	Sedimentibacter sp. B4	94.0299	4.10494e-68	73.8806	Bacteria	Firmicutes	Clostridia	Clostridiales	Clostridiaceae	Sedimentibacter
QV1.1A	contig_0	PROKKA_00293	LAO/AO transport system ATPase	K07588	Herbidospora cretacea	98.1013	5.62056e-80	48.4177	Bacteria	Actinobacteria	Actinobacteria	Actinomycetales	Streptosporangiaceae	Herbidospora	cretacea
QV1.1A	contig_0	PROKKA_00294	lactoylglutathione lyase	K01759	Desulfatitalea tepidiphila	96.2687	2.39295e-61	67.1642	Bacteria	Firmicutes	Clostridia	Clostridiales	Peptococcaceae	Desulfitibacter	alkalitolerans
QV1.1A	contig_0	PROKKA_00295	acetyl-CoA carboxylase alpha subunit	K01966	Thermovenabulum gondwanense	99.6109	0	69.6498	Bacteria	Firmicutes	Clostridia	Clostridiales	Thermoanaerobacteraceae	Thermovenabulum	gondwanense
QV1.1A	contig_0	PROKKA_00297	biotin/lipoyl attachment protein	K01606	Pelotomaculum thermopropionicum SI	101.399	4.49577e-27	51.7483	Bacteria	Firmicutes	Clostridia	Clostridiales	Peptococcaceae	Pelotomaculum	thermopropionicum
QV1.1A	contig_0	PROKKA_00298	sodium ion-translocating decarboxylase, beta subunit	K01572	Alkaliphilus oremlandii	98.4211	0	69.2105	Bacteria	Firmicutes	Clostridia	Clostridiales	Clostridiaceae	Alkaliphilus	oremlandii
QV1.1A	contig_0	PROKKA_00299	propanediol utilization	K13923	Caldalkalibacillus thermarum	98.3957	6.8442e-71	56.6845	Bacteria	Firmicutes	Bacilli	Bacilliales	Bacillaceae	Caldalkalibacillus	thermarum
QV1.1A	contig_0	PROKKA_00301	MIP family major intrinsic protein channel protein	K02440	Bacillus sp. EB01	100	3.57462e-141	74.4526	Bacteria	Firmicutes	Bacilli	Bacilliales	Bacillaceae	Bacillus
QV1.1A	contig_0	PROKKA_00302	glycerol kinase	K00864	Acetonema longum	100	0	85.3414	Bacteria	Firmicutes	Clostridia	Clostridiales	Veillonellaceae	Acetonema	longum
QV1.1A	contig_0	PROKKA_00303	glycerol uptake operon antiterminator regulatory protein	K02443	Anaeromusa acidaminophila	95.3125	1.33877e-62	50.5208	Bacteria	Firmicutes	Negativicutes	Selenomonadales	Sporomusaceae	Anaeromusa	acidaminophila
QV1.1A	contig_0	PROKKA_00304	glycerol-3-phosphate dehydrogenase	K00111	Salinispira pacifica	100.445	0	43.9866	Bacteria	Spirochaetes	Spirochaetes	Spirochaetales	Spirochaetaceae	Salinispira	pacifica
QV1.1A	contig_0	PROKKA_00306	1,2-diacylglycerol 3-glucosyltransferase	K03429	Clostridiaceae bacterium BRH_c20a	99.7238	6.86813e-87	43.0939	Bacteria	Firmicutes	Clostridia	Clostridiales	Clostridiaceae
QV1.1A	contig_0	PROKKA_00307	RNA modification enzyme, MiaB family	K06168	Desulfotomaculum intricatum	97.9684	1.25539e-180	56.4334	Bacteria	Firmicutes	Clostridia	Clostridiales	Peptococcaeae	Desulfotomaculum	intricatum
QV1.1A	contig_0	PROKKA_00308	DNA mismatch repair protein MutS	K03555	Desulfotomaculum kuznetsovii DSM 6115	102.214	0	51.6317	Bacteria	Firmicutes	Clostridia	Clostridiales	Peptococcaeae	Desulfotomaculum	kuzenetsovii
QV1.1A	contig_0	PROKKA_00309	DNA mismatch repair protein	K03572	candidate division WOR_1 bacterium DG_54_3	102.309	1.86165e-127	39.7869	Bacteria	WOR_1
QV1.1A	contig_0	PROKKA_00310	tRNA delta(2)-isopentenylpyrophosphate transferase	K00791	Geobacillus	97.4194	1.32267e-105	53.871	Bacteria	Firmicutes	Bacilli	Bacilliales	Bacillaceae	Geobacillus
QV1.1A	contig_0	PROKKA_00311	hypothetical protein	K03666	Peptococcaceae bacterium BRH_c4a	87.6404	4.92228e-32	57.3034	Bacteria	Firmicutes	Clostridia	Clostridiales	Peptococcaceae
QV1.1A	contig_0	PROKKA_00312	GTP-binding protein, HSR1-related	K03665	Candidatus Desulforudis audaxviator	100.476	1.80787e-116	50	Bacteria	Firmicutes	Clostridia	Clostridiales	Peptococcaceae	Desulforudis	audaxviator
QV1.1A	contig_0	PROKKA_00313	Cys/Met metabolism pyridoxal-phosphate-dependent enzyme	K01758	Paenibacillus oryzae	94.431	3.6202e-149	51.3317	Bacteria	Firmicutes	Bacilli	Bacilliales	Paenibacillaceae	Paenibacillus	oryzae
QV1.1A	contig_0	PROKKA_00314	pyruvate, phosphate dikinase	K01006	Effusibacillus pohliae	99.6587	0	59.6132	Bacteria	Firmicutes	Bacilli	Bacilliales	Alicyclobacillaceae	Effusibacillus	pohliae
QV1.1A	contig_0	PROKKA_00315	transcriptional repressor, LexA family	K01356	Anoxybacillus amylolyticus	99.5098	4.08821e-87	66.1765	Bacteria	Firmicutes	Bacilli	Bacilliales	Bacillaceae	Anoxybacillus	amylolyticus
QV1.1A	contig_0	PROKKA_00316	peptidoglycan-binding LysM	K01447	Paenibacillus sp. TCA20	97.7011	6.84063e-14	36.7816	Bacteria	Firmicutes	Bacilli	Bacilliales	Paenibacillaceae	Paenibacillus
QV1.1A	contig_0	PROKKA_00319	leucyl-tRNA synthetase	K01869	Thermoanaerobacter	99.3939	0	64	Bacteria	Firmicutes	Clostridia	Thermoanaerobacterales	Thermoanaerobacteraceae	Thermoanaerobacter
QV1.1A	contig_0	PROKKA_00320	pyruvate:ferredoxin (flavodoxin) oxidoreductase	K03737	Moorella thermoacetica	97.4102	0	65.9148	Bacteria	Firmicutes	Clostridia	Thermoanaerobacterales	Thermoanaerobacteraceae	Moorella	thermoacetica
QV1.1A	contig_0	PROKKA_00321	urocanate hydratase	K01712	Clostridia bacterium BRH_c25	99.5542	0	75.7801	Bacteria	Firmicutes	Clostridia
QV1.1A	contig_0	PROKKA_00322	nuclease	K01174	Moorella thermoacetica	97.1264	1.64865e-40	44.2529	Bacteria	Firmicutes	Clostridia	Thermoanaerobacterales	Thermoanaerobacteraceae	Moorella	thermoacetica
QV1.1A	contig_0	PROKKA_00323	5'-nucleotidase domain-containing protein	K01081	Paenibacillus senegalensis	102.073	9.45099e-164	46.8048	Bacteria	Firmicutes	Bacilli	Bacilliales	Paenibacillaceae	Paenibacillus	senegalensis
QV1.1A	contig_0	PROKKA_00324	branched-chain amino acid aminotransferase	K00826	Halonatronum saccharophilum	99.6564	7.16539e-136	60.1375	Bacteria	Firmicutes	Clostridia	Halanaerobiales	Halobacteroidaceae	Halonatronum	saccharophilum
QV1.1A	contig_0	PROKKA_00326	hypothetical protein	K08591	Aneurinibacillus terranovensis	93.5961	7.83191e-44	40.8867	Bacteria	Firmicutes	Bacilli	Bacilliales	Paenibacillaceae	Aneurinibacillus	terranovensis
QV1.1A	contig_0	PROKKA_00327	carboxyl-terminal protease	K03797	Ardenticatena maritima	84.1076	7.65962e-67	33.7408	Bacteria	Proteobacteria	Alphaproteobacteria	Richettsiales	Anaplamataceae	Ardenticatena	maritima
QV1.1A	contig_0	PROKKA_00328	heat shock protein DnaJ-like protein	K03686	Clostridium sp. CAG:253	61.2676	8.6907e-12	22.5352	Bacteria	Firmicutes	Clostridia	Clostridiales	Clostridiaceae	Clostridium
QV1.1A	contig_0	PROKKA_00329	cellulase	K01179	Thermovenabulum gondwanense	98.4802	5.01735e-135	57.4468	Bacteria	Firmicutes	Clostridia	Clostridiales	Thermoanaerobacteraceae	Thermovenabulum	gondwanense
QV1.1A	contig_0	PROKKA_00330	peptidase M42 family protein	K01179	Halonatronum saccharophilum	100	1.60547e-131	55.4572	Bacteria	Firmicutes	Clostridia	Halanaerobiales	Halobacteroidaceae	Halonatronum	saccharophilum
QV1.1A	contig_0	PROKKA_00331	peptidase M42 family protein	K01179	Dethiobacter alkaliphilus	95.0954	5.33656e-144	55.3134	Bacteria	Firmicutes	Clostridia	Clostridiales	Syntrophomonadaceae	Dethiobacter	alkaliphilus
QV1.1A	contig_0	PROKKA_00333	5'-nucleotidase ;exopolyphosphatase ;3'-nucleotidase	K03787	Clostridiaceae bacterium mt12	101.606	5.205e-99	56.6265	Bacteria	Firmicutes	Clostridia	Clostridiales
QV1.1A	contig_0	PROKKA_00334	magnesium transporter	K06213	Thermovirga lienii	98.2143	8.36138e-107	41.9643	Bacteria	Synergistetes	Synergistia	Synergistales	Synergistaceae	Thermovirga	lienii
QV1.1A	contig_0	PROKKA_00335	extracellular solute-binding protein	K02035	Symbiobacterium thermophilum	104.268	4.34289e-87	33.3841	Bacteria	Proteobacteria	Gammaproteobacteria	Alteromonadales	Shewanellaceae	Symbiobacterium	thermophilum
QV1.1A	contig_0	PROKKA_00336	RNA-metabolising metallo-beta-lactamase	K12574	Bacillus bataviensis	102.928	2.52388e-130	45.4955	Bacteria	Firmicutes	Bacilli	Bacilliales	Bacillaceae	Bacillus	bataviensis
QV1.1A	contig_0	PROKKA_00338	serine protease	K01362	Anoxybacillus thermarum	99.6047	1.95848e-59	41.8972	Bacteria	Firmicutes	Bacilli	Bacilliales	Bacillaceae	Anoxybacillus	thermarum
QV1.1A	contig_0	PROKKA_00339	phosphotransferase system (PTS) glucosamine-specific enzyme IICBA component	K02765	Aneurinibacillus tyrosinisolvens	99.3443	5.6873e-159	43.6066	Bacteria	Firmicutes	Bacilli	Bacilliales	Paenibacillaceae	Aneurinibacillus	terranovensis
QV1.1A	contig_0	PROKKA_00340	hypothetical protein	K03478	Symbiobacterium thermophilum	102.29	3.23877e-47	41.6031	Bacteria	Proteobacteria	Gammaproteobacteria	Alteromonadales	Shewanellaceae	Symbiobacterium	thermophilum
QV1.1A	contig_0	PROKKA_00341	DNA polymerase LigD, polymerase domain protein	K01971	Thermovenabulum gondwanense	98.6755	7.10807e-97	47.0199	Bacteria	Firmicutes	Clostridia	Clostridiales	Thermoanaerobacteraceae	Thermovenabulum	gondwanense
QV1.1A	contig_0	PROKKA_00342	DNA ligase, putative	K01971	Syntrophomonas wolfei	95.4397	1.68678e-67	39.7394	Bacteria	Firmicutes	Clostridia	Clostridiales	Syntrophomonadaceae	Syntrophomonas	wolfei
QV1.1A	contig_0	PROKKA_00343	Ku protein	K10979	Dethiobacter alkaliphilus	96.1977	2.06786e-98	52.8517	Bacteria	Firmicutes	Clostridia	Clostridiales	Syntrophomonadaceae	Dethiobacter	alkaliphilus
QV1.1A	contig_0	PROKKA_00352	nucleoside-diphosphate kinase	K00940	Archaeoglobus veneficus	98.0132	3.57429e-61	58.2781	Archaea	Euryarchaeota	Archaeoglobi	Archaeoglobales	Archaeoglobaceae	Archaeoglobus	veneficus
QV1.1A	contig_0	PROKKA_00353	putative endo-1,4-beta-glucanase	K01179	Bacillus subtilis	100.281	2.0853e-163	60.3933	Bacteria	Firmicutes	Bacilli	Bacilliales	Bacillaceae	Bacillus	subtilis
QV1.1A	contig_0	PROKKA_00355	acetylornithine aminotransferase apoenzyme	K09251	Anaerosporomusa subterranea	99.7619	0	62.381	Bacteria	Firmicutes	Negativicutes	Selenomonadales	Sporomusaceae	Anaerosporomusa	subterranea
QV1.1A	contig_0	PROKKA_00357	stage IV sporulation protein A	K06398	Kyrpidia tusciae	100	0	60.9756	Bacteria	Firmicutes	Bacilli	Bacilliales	Alicyclobacillaceae	Kyrpidia	tusciae
QV1.1A	contig_0	PROKKA_00358	glycerol-3-phosphate dehydrogenase (NAD(P)(+))	K00057	Fervidicella metallireducens	99.4012	7.94799e-115	52.6946	Bacteria	Firmicutes	Clostridia	Clostridiales	Clostridiaceae	Fervidcella	metallireducens
QV1.1A	contig_0	PROKKA_00359	GTP-binding protein EngA	K03977	Desulfotomaculum ruminis	99.5434	0	60.0457	Bacteria	Firmicutes	Clostridia	Clostridiales	Peptococcaeae	Desulfotomaculum	ruminis
QV1.1A	contig_0	PROKKA_00362	stage II sporulation protein P	K06385	Thermosinus carboxydivorans	92.6768	3.198e-92	43.1818	Bacteria	Firmicutes	Clostridia	Clostridiales	Acidaminococcaceae	Thermosinus	carboxydivorans
QV1.1A	contig_0	PROKKA_00364	4-hydroxy-3-methylbut-2-enyl diphosphate reductase/S1 RNA-binding domain protein	K03527	Desulfovirgula thermocuniculi	101.449	0	45.5072	Bacteria	Firmicutes	Clostridia	Thermoanaerobacterales	Thermoanaerobacteraceae	Desulfovirgula	thermocuniculi
QV1.1A	contig_0	PROKKA_00365	phospholipid/glycerol acyltransferase	K00655	Brevibacillus panacihumi	101.031	1.74167e-52	47.4227	Bacteria	Firmicutes	Bacilli	Bacilliales	Paenibacillaceae	Brevibacillus	panacihumi
QV1.1A	contig_0	PROKKA_00366	cytidylate kinase	K00945	Thermosediminibacter oceani DSM 16646	94.8571	1.24392e-86	42.8571	Bacteria	Firmicutes	Clostridia	Thermoanaerobacterales		Thermosediminibacter	oceani
QV1.1A	contig_0	PROKKA_00367	ribosomal large subunit pseudouridine synthase B	K06178	Halothermothrix orenii	94.6721	4.29955e-85	54.0984	Bacteria	Firmicutes	Clostridia	Halanaerobiales	Halanaerobiaceae	Halothermothrix	orenii
QV1.1A	contig_0	PROKKA_00368	dihydrodipicolinate reductase	K00215	Candidatus Scalindua brodae	112.236	1.66807e-58	46.8354	Bacteria	Planctomycetes	Planctomycetia	Planctomycetales	Brocadiaceae	Scalindua	brodae
QV1.1A	contig_0	PROKKA_00369	endoribonuclease L-PSP	K07567	Desulfotomaculum intricatum	100	1.51874e-59	58.5526	Bacteria	Firmicutes	Clostridia	Clostridiales	Peptococcaeae	Desulfotomaculum	intricatum
QV1.1A	contig_0	PROKKA_00370	nucleoside recognition domain protein	K06374	Dethiobacter alkaliphilus	98.8372	2.65064e-53	50	Bacteria	Firmicutes	Clostridia	Clostridiales	Syntrophomonadaceae	Dethiobacter	alkaliphilus
QV1.1A	contig_0	PROKKA_00371	nucleoside recognition domain protein	K06373	Desulfitibacter alkalitolerans	100	1.27932e-52	43.8144	Bacteria	Firmicutes	Clostridia	Clostridiales	Peptococcaceae	Desulfitibacter	alkalitolerans
QV1.1A	contig_0	PROKKA_00372	serine-type D-Ala-D-Ala carboxypeptidase	K07258	Fervidicola ferrireducens	96.1039	1.07132e-89	40.5195	Bacteria	Firmicutes	Clostridia	Clostridiales	Syntrophomonadaceae	Fervidicola	ferrireducens
QV1.1A	contig_0	PROKKA_00373	putative spore protein YtfJ		Thermincola	102.5	3.23557e-42	74.1667	Bacteria	Firmicutes	Clostridia	Clostridiales	Peptococcaceae	Thermincola
QV1.1A	contig_0	PROKKA_00375	condensin subunit ScpB	K06024	Thermaerobacter subterraneus	95.1807	4.5223e-47	50.6024	Bacteria	Firmicutes	Clostridia	Thermoanaerobacterales	Thermoanaerobacteraceae	Thermanaerobacter	subterraneus
QV1.1A	contig_0	PROKKA_00376	hypothetical protein	K05896	Deferrisoma camini	99.5851	1.3738e-17	29.0456	Bacteria	Proteobacteria	Deltaproteobacteria			Deferrisoma	camini
QV1.1A	contig_0	PROKKA_00377	M50 family peptidase	K01417	Sporomusa ovata DSM 2662	89.3519	1.40394e-52	45.8333	Bacteria	Firmicutes	Negativicutes	Selenomonadales	Veillonellaceae	Sporomusa	ovata
QV1.1A	contig_0	PROKKA_00378	polynucleotide adenylyltransferase region	K00974	Desulfotomaculum hydrothermale	100	0	42.5653	Bacteria	Firmicutes	Clostridia	Clostridiales	Peptococcaeae	Desulfotomaculum	hydrothermale
QV1.1A	contig_0	PROKKA_00379	stage V sporulation protein AE	K06407	Risungbinella massiliensis	98.2759	1.06281e-46	62.931	Bacteria	Firmicutes	Bacilli	Bacilliales	Thermoactinomycetaceae	Risungbinella	massiliensis
QV1.1A	contig_0	PROKKA_00380	stage V sporulation protein AD	K06406	Moorella glycerini	97.7011	5.57202e-135	56.0345	Bacteria	Firmicutes	Clostridia	Thermoanaerobacterales	Thermoanaerobacteraceae	Moorella	glycerini
QV1.1A	contig_0	PROKKA_00381	stage V sporulation protein AC	K06405	Paenibacillus sp. UNC451MF	95.4839	2.33697e-51	52.2581	Bacteria	Firmicutes	Bacilli	Bacilliales	Paenibacillaceae	Paenibacillus
QV1.1A	contig_0	PROKKA_00384	sigma 28 (flagella/sporulation)	K03091	Clostridiales bacterium PH28_bin88	96.8504	1.42323e-86	50.7874	Bacteria	Firmicutes	Clostridia	Clostridiales
QV1.1A	contig_0	PROKKA_00385	anti-sigma F factor	K06379	Caldicellulosiruptor owensensis	95.2055	9.55183e-35	50	Bacteria	Firmicutes	Clostridia	Thermoanaerobacterales		Caldicellulosriuptor	owensensis
QV1.1A	contig_0	PROKKA_00386	anti-sigma F factor antagonist	K06378	Hydrogenibacillus schlegelii	91.5966	7.64043e-31	45.3782	Bacteria	Firmicutes	Bacilli	Bacilliales	Bacillaceae	Hydrogenibacillus	schlegelii
QV1.1A	contig_0	PROKKA_00387	D-alanyl-D-alanine carboxypeptidase	K07258	Clostridium sp. CAG:505	95.6072	2.0616e-90	44.4444	Bacteria	Firmicutes	Clostridia	Clostridiales	Clostridiaceae	Clostridium
QV1.1A	contig_0	PROKKA_00388	pyrimidine-nucleoside phosphorylase	K00756	Geobacillus stearothermophilus	101.168	7.39795e-136	52.3364	Bacteria	Firmicutes	Bacilli	Bacilliales	Bacillaceae	Geobacillus	stearothermophilus
QV1.1A	contig_0	PROKKA_00389	phosphopentomutase	K01839	Natranaerobius thermophilus	97.4425	2.72958e-141	51.4066	Bacteria	Firmicutes	Clostridia	Natranaerobiales	Natranaerobiaceae	Natranaerobius	thermophilus
QV1.1A	contig_0	PROKKA_00390	recombinase	K04763	Thermosinus carboxydivorans	95.4693	2.54792e-136	56.9579	Bacteria	Firmicutes	Clostridia	Clostridiales	Acidaminococcaceae	Thermosinus	carboxydivorans
QV1.1A	contig_0	PROKKA_00392	aspartate aminotransferase	K00811	Caldithrix abyssi	98.263	8.90392e-175	56.0794	Bacteria	Deferribacteres	Deferribacteres	Deferribacterales		Caldithrix	abyssi
QV1.1A	contig_0	PROKKA_00393	D-alanyl-alanine synthetase A	K01921	Clostridiales bacterium PH28_bin88	104.274	3.97553e-120	52.9915	Bacteria	Firmicutes	Clostridia	Clostridiales
QV1.1A	contig_0	PROKKA_00394	serine-type D-Ala-D-Ala carboxypeptidase	K07258	Clostridiales bacterium PH28_bin88	86.8766	1.371e-66	35.4331	Bacteria	Firmicutes	Clostridia	Clostridiales
QV1.1A	contig_0	PROKKA_00395	stage II sporulation protein M	K06384	Sporomusa	100.98	1.47413e-33	37.7451	Bacteria	Firmicutes	Negativicutes	Selenomonadales	Veillonellaceae	Sporomusa
QV1.1A	contig_0	PROKKA_00396	2-oxoglutarate oxidoreductase, gamma subunit	K00177	Moorella glycerini	98.8827	1.14799e-73	60.8939	Bacteria	Firmicutes	Clostridia	Thermoanaerobacterales	Thermoanaerobacteraceae	Moorella	glycerini
QV1.1A	contig_0	PROKKA_00397	thiamine pyrophosphate TPP-binding domain-containing protein	K00175	Caloramator mitchellensis	100	1.98856e-127	72.4	Bacteria	Firmicutes	Clostridia	Clostridiales	Clostridiaceae	Caloramator	mitchellensis
QV1.1A	contig_0	PROKKA_00398	3-methyl-2-oxobutanoate dehydrogenase (ferredoxin), alpha subunit	K00174	Thermotalea metallivorans	99.1525	1.09597e-176	67.7966	Bacteria	Firmicutes	Clostridia	Clostridiales	Clostridiaceae	Thermotalea	metallivorans
QV1.1A	contig_0	PROKKA_00399	3-methyl-2-oxobutanoate dehydrogenase (ferredoxin), delta subunit	K00176	Caldicoprobacter oshimai	101.493	1.72252e-25	73.1343	Bacteria	Firmicutes	Clostridia	Clostridiales	Caldicoprobacteraceae	Caldicoprobacter	oshimai
QV1.1A	contig_0	PROKKA_00401	butyrate kinase	K00929	Caldisalinibacter kiritimatiensis	100.279	3.03383e-163	64.5251	Bacteria	Firmicutes	Clostridia	Clostridiales	Clostridiaceae	Caldisalinibacter	kiritimatiensis
QV1.1A	contig_0	PROKKA_00402	phosphate butyryltransferase	K00634	Caloramator sp. ALD01	98.3444	4.34515e-115	58.6093	Bacteria	Firmicutes	Clostridia	Clostridiales	Clostridiaceae	Caloramator
QV1.1A	contig_0	PROKKA_00403	butyrate kinase	K00929	Alkaliphilus metalliredigens	100.282	1.23218e-143	57.9096	Bacteria	Firmicutes	Clostridia	Clostridiales	Clostridiaceae	Alkaliphilus	metalliredigens
QV1.1A	contig_0	PROKKA_00404	response regulator receiver protein	K07699	Desulfovirgula thermocuniculi	98.8417	1.14567e-108	59.4595	Bacteria	Firmicutes	Clostridia	Thermoanaerobacterales	Thermoanaerobacteraceae	Desulfovirgula	thermocuniculi
QV1.1A	contig_0	PROKKA_00405	stage IV sporulation protein B	K06399	Propionispora sp. Iso2/2	98.2183	3.65643e-127	42.3163	Bacteria	Firmicutes	Negativicutes	Selenomonadales	Veillonellaceae	Propionispora
QV1.1A	contig_0	PROKKA_00406	DNA repair ATPase	K03631	Heliobacillus mobilis	100.716	6.64422e-134	42.3971	Bacteria	Firmicutes	Clostridia	Clostridiales	Heliobacteriaceae	Heliobacillus	mobilis
QV1.1A	contig_0	PROKKA_00407	ATP-NAD/AcoX kinase	K00858	Clostridiales bacterium PH28_bin88	97.2222	1.40705e-87	47.2222	Bacteria	Firmicutes	Clostridia	Clostridiales
QV1.1A	contig_0	PROKKA_00408	hemolysin A	K06442	Thermobacillus composti	100	1.01555e-87	54.8263	Bacteria	Firmicutes	Bacilli	Bacilliales	Paenibacillaceae	Thermobacillus	compsti
QV1.1A	contig_0	PROKKA_00409	deoxyxylulose-5-phosphate synthase	K01662	Thermosinus carboxydivorans Nor1	101.29	0	53.2258	Bacteria	Firmicutes	Clostridia	Clostridiales	Acidaminococcaceae	Thermosinus	carboxydivorans
QV1.1A	contig_0	PROKKA_00410	acid phosphatase/vanadium-dependent haloperoxidase related protein	K09775	Oceanithermus profundus	94.5946	1.49344e-38	48.6486	Bacteria	Deinococcus-Thermus	Deinococci	Thermales	Thermaceae	Oceanithermus	profundus
QV1.1A	contig_0	PROKKA_00411	geranylgeranyl pyrophosphate synthase	K13789	Pelotomaculum thermopropionicum SI	102.827	1.21593e-91	53.7102	Bacteria	Firmicutes	Clostridia	Clostridiales	Peptococcaceae	Pelotomaculum	thermopropionicum
QV1.1A	contig_0	PROKKA_00412	exodeoxyribonuclease VII, small subunit	K03602	Alteromonadaceae bacterium Bs12	97.1014	6.31831e-11	44.9275	Bacteria	Proteobacteria	Gammaproteobacteria	Alteromonadales	Alteromonadaceae
QV1.1A	contig_0	PROKKA_00413	exodeoxyribonuclease VII, large subunit	K03601	Desulfotomaculum hydrothermale	95.8937	1.48727e-135	49.7585	Bacteria	Firmicutes	Clostridia	Clostridiales	Peptococcaeae	Desulfotomaculum	hydrothermale
QV1.1A	contig_0	PROKKA_00414	bifunctional 5,10-methylene-tetrahydrofolate dehydrogenase/5,10-methylene-tetrahydrofolate cyclohydrolase	K01491	Paenibacillus sp. A9	100.358	4.54343e-107	56.2724	Bacteria	Firmicutes	Bacilli	Bacilliales	Paenibacillaceae	Paenibacillus
QV1.1A	contig_0	PROKKA_00415	peptidase M22 glycoprotease	K01409	Aneurinibacillus sp. XH2	95.7055	2.25652e-82	43.5583	Bacteria	Firmicutes	Bacilli	Bacilliales	Paenibacillaceae	Aneurinibacillus
QV1.1A	contig_0	PROKKA_00416	transcription antitermination factor NusB	K03625	Bacillus vireti	97.1014	1.56867e-33	44.2029	Bacteria	Firmicutes	Bacilli	Bacilliales	Bacillaceae	Bacillus	vireti
QV1.1A	contig_0	PROKKA_00420	hypothetical protein	K06397	Clostridiales bacterium DRI-13	77.0588	3.07722e-17	24.7059	Bacteria	Firmicutes	Clostridia	Clostridiales
QV1.1A	contig_0	PROKKA_00421	stage III sporulation protein AG	K06396	Caldisalinibacter kiritimatiensis	97.8378	5.46685e-19	29.1892	Bacteria	Firmicutes	Clostridia	Clostridiales	Clostridiaceae	Caldisalinibacter	kiritimatiensis
QV1.1A	contig_0	PROKKA_00423	stage III sporulation protein AE	K06394	Desulfotomaculum hydrothermale Lam5 = DSM 18033	100.254	7.28493e-86	40.9669	Bacteria	Firmicutes	Clostridia	Clostridiales	Peptococcaeae	Desulfotomaculum	hydrothermale
QV1.1A	contig_0	PROKKA_00424	stage III sporulation protein AD	K06393	Bacillaceae	100	1.07859e-33	44.5312	Bacteria	Firmicutes	Bacilli	Bacilliales	Bacillaceae
QV1.1A	contig_0	PROKKA_00426	stage III sporulation protein SpoAB	K06391	Desulfotomaculum sp. LMa1	100	1.93477e-28	37.4269	Bacteria	Firmicutes	Clostridia	Clostridiales	Peptococcaeae	Desulfotomaculum
QV1.1A	contig_0	PROKKA_00427	hypothetical protein	K06390	Pelotomaculum thermopropionicum SI	100.334	1.55317e-87	51.1706	Bacteria	Firmicutes	Clostridia	Clostridiales	Peptococcaceae	Pelotomaculum	thermopropionicum
QV1.1A	contig_0	PROKKA_00429	hydrogenase large subunit domain protein	K00533	Thermoanaerobacter	105.926	2.60704e-125	43.7037	Bacteria	Firmicutes	Clostridia	Thermoanaerobacterales	Thermoanaerobacteraceae	Thermoanaerobacter
QV1.1A	contig_0	PROKKA_00430	hydrogenase large subunit	K00336	Clostridium	87.234	5.6674e-19	40.4255	Bacteria	Firmicutes	Clostridia	Clostridiales	Clostridiaceae	Clostridium
QV1.1A	contig_0	PROKKA_00431	NADH dehydrogenase (ubiquinone) 24 kDa subunit	K00334	Halobacteroidaceae bacterium T328-2	92.0904	6.18492e-64	55.3672	Bacteria	Firmicutes	Clostridia	Halanaerobiales	Halobacteroidaceae
QV1.1A	contig_0	PROKKA_00432	hydrogenase	K00336	Caldicoprobacter oshimai	100.871	0	58.3624	Bacteria	Firmicutes	Clostridia	Clostridiales	Caldicoprobacteraceae	Caldicoprobacter	oshimai
QV1.1A	contig_0	PROKKA_00433	NADH dehydrogenase (quinone)	K00335	Caldisalinibacter kiritimatiensis	99.8322	0	68.9597	Bacteria	Firmicutes	Clostridia	Clostridiales	Clostridiaceae	Caldisalinibacter	kiritimatiensis
QV1.1A	contig_0	PROKKA_00435	CoA-binding domain protein	K01926	Acetohalobium arabaticum	94.2584	7.58409e-68	47.3684	Bacteria	Firmicutes	Clostridia	Halanaerobiales	Halobacteroidaceae	Acetohalobium	arabaticum
QV1.1A	contig_0	PROKKA_00437	translation elongation factor P (EF-P)	K02356	Dethiobacter alkaliphilus	100	1.84134e-86	64.3243	Bacteria	Firmicutes	Clostridia	Clostridiales	Syntrophomonadaceae	Dethiobacter	alkaliphilus
QV1.1A	contig_0	PROKKA_00438	Xaa-Pro dipeptidase	K01271	Desulfitobacterium metallireducens	100	3.21664e-132	54.3909	Bacteria	Firmicutes	Clostridia	Clostridiales	Peptococcaceae	Desulfitobacterium	metallireducens
QV1.1A	contig_0	PROKKA_00439	shikimate kinase	K00891	Vulcanibacillus modesticaldus	94.8864	6.28163e-37	42.0455	Bacteria	Firmicutes	Bacilli	Bacilliales	Bacillaceae	Vulcanibacillus	modesticaldus
QV1.1A	contig_0	PROKKA_00440	FimT	K08084	Peptococcaceae bacterium BRH_c8a	101.282	3.1156e-12	32.6923	Bacteria	Firmicutes	Clostridia	Clostridiales	Peptococcaceae
QV1.1A	contig_0	PROKKA_00442	periplasmic sensor signal transduction histidine kinase	K02663	Sulfuricaulis limicola	109.827	1.27352e-08	32.3699	Bacteria	Proteobacteria	Gammaproteobacteria	Acidiferrobacterales	Acidiferrobacteraceae	Sulfuricaulis	limicola
QV1.1A	contig_0	PROKKA_00443	type IV pilus assembly protein PilM	K02662	Acetohalobium arabaticum	71.3439	1.25688e-38	20.5534	Bacteria	Firmicutes	Clostridia	Halanaerobiales	Halobacteroidaceae	Acetohalobium	arabaticum
QV1.1A	contig_0	PROKKA_00447	prepilin peptidase	K02654	Desulfotomaculum nigrificans	99.5885	4.29043e-61	46.5021	Bacteria	Firmicutes	Clostridia	Clostridiales	Peptococcaeae	Desulfotomaculum	nigrificans
QV1.1A	contig_0	PROKKA_00448	hypothetical protein	K02650	Thermoanaerobacter thermocopriae	45.4545	1.3428e-17	26.5734	Bacteria	Firmicutes	Clostridia	Thermoanaerobacterales	Thermoanaerobacteraceae	Thermoanaerobacter	thermocopriae
QV1.1A	contig_0	PROKKA_00449	type II secretion system protein	K02653	Thermoanaerobacter ethanolicus	100	1.35284e-115	41.0758	Bacteria	Firmicutes	Clostridia	Thermoanaerobacterales	Thermoanaerobacteraceae	Thermoanaerobacter	ethanolicus
QV1.1A	contig_0	PROKKA_00450	twitching motility protein	K02669	Clostridium aceticum	96.338	7.97551e-148	57.1831	Bacteria	Firmicutes	Clostridia	Clostridiales	Clostridiaceae	Clostridium	aceticum
QV1.1A	contig_0	PROKKA_00451	type II secretion system protein E (GspE)	K02652	Thermosinus carboxydivorans	102.214	1.86026e-180	49.0775	Bacteria	Firmicutes	Clostridia	Clostridiales	Acidaminococcaceae	Thermosinus	carboxydivorans
QV1.1A	contig_0	PROKKA_00454	hydrolase, HAD family	K07025	Clostridium aceticum	95.7576	4.13027e-55	51.5152	Bacteria	Firmicutes	Clostridia	Clostridiales	Clostridiaceae	Clostridium	aceticum
QV1.1A	contig_0	PROKKA_00455	FliA/WhiG family RNA polymerase sigma factor	K03091	Thermincola ferriacetica	90.6383	6.92408e-87	55.7447	Bacteria	Firmicutes	Clostridia	Clostridiales	Peptococcaceae	Thermincola	ferriacetica
QV1.1A	contig_0	PROKKA_00456	oligopeptide ABC transporter substrate-binding protein	K02035	Clostridia bacterium BRH_c25	97.6485	1.79659e-162	32.1782	Bacteria	Firmicutes	Clostridia
QV1.1A	contig_0	PROKKA_00457	oligopeptide ABC transporter substrate-binding protein	K02035	Clostridia bacterium BRH_c25	100.126	4.17391e-160	33.7957	Bacteria	Firmicutes	Clostridia
QV1.1A	contig_0	PROKKA_00458	peptidase U32	K08303	Selenomonas flueggei	99.5025	3.6749e-156	55.4726	Bacteria	Firmicutes	Negativicutes	Selenomonadales	Veillonellaceae	Selenomonas	flueggei
QV1.1A	contig_0	PROKKA_00461	Holliday junction resolvase	K07447	Caloranaerobacter sp. TR13	96.2963	9.73208e-43	50.3704	Bacteria	Firmicutes	Clostridia	Clostridiales	Clostridiaceae	Caloranaerobacter
QV1.1A	contig_0	PROKKA_00462	4Fe-4S ferredoxin iron-sulfur-binding domain-containing protein	K00176	Desulfovirgula thermocuniculi	97.7564	1.08795e-111	55.7692	Bacteria	Firmicutes	Clostridia	Thermoanaerobacterales	Thermoanaerobacteraceae	Desulfovirgula	thermocuniculi
QV1.1A	contig_0	PROKKA_00464	alanyl-tRNA synthetase	K01872	Firmicutes bacterium MLFW-2	100.344	0	52.9817	Bacteria	Firmicutes
QV1.1A	contig_0	PROKKA_00467	lipoprotein transporter ATP-binding subunit	K09810	Bellilinea caldifistulae	98.6667	2.25423e-77	52.4444	Bacteria	Chloroflexi	Anaerolineae	Anaerolineales	Anaerolineaceae	Bellilinea	caldifistulae
QV1.1A	contig_0	PROKKA_00468	macrolide ABC transporter ATP-binding protein	K05685	Gemmata obscuriglobus	41.3502	7.96496e-05	12.0253	Bacteria	Planctomycetes	Planctomycetacia	Planctomycetales	Planctomycetaceae	Gemmata	obscuriglobus
QV1.1A	contig_0	PROKKA_00472	putative tRNA (5-methylaminomethyl-2-thiouridylate)-methyltransferase	K00566	Peptostreptococcaceae bacterium VA2	100.282	6.02565e-123	50.9859	Bacteria	Firmicutes	Clostridia	Clostridiales	Peptostreptococcaceae
QV1.1A	contig_0	PROKKA_00473	threonine aldolase	K01620	Bacillus sp. SG-1	98.8372	1.44302e-130	54.3605	Bacteria	Firmicutes	Bacilli	Bacilliales	Bacillaceae	Bacillus
QV1.1A	contig_0	PROKKA_00474	thioredoxin	K03671	Melioribacter roseus	98.1481	1.63381e-37	54.6296	Bacteria	Ignavibacteriae	Ignavibacteria	Ignavibacteriales	Melioribacteraceae	Melioribacter	roseus
QV1.1A	contig_0	PROKKA_00475	positive regulator of sigma(E) RseC/MucC	K03803	Acidaminococcus sp. CAG:917	90	0.00132919	28.1818	Bacteria	Firmicutes	Negativicutes	Selenomonadales	Acidaminococcaceae	Acidaminococcus
QV1.1A	contig_3	PROKKA_01041	PAS modulated sigma54 specific transcriptional regulator, Fis family	K03721	Clostridiales bacterium PH28_bin88	99.0057	0	72.017	Bacteria	Firmicutes	Clostridia	Clostridiales
QV1.1A	contig_3	PROKKA_01042	putative fosmidomycin resistance protein	K08223	Clostridiales bacterium PH28_bin88	93.8389	1.325e-159	57.5829	Bacteria	Firmicutes	Clostridia	Clostridiales
QV1.1A	contig_3	PROKKA_01045	site-specific DNA-methyltransferase (adenine-specific)	K03427	Desulfotomaculum ruminis	102.6	0	87.8	Bacteria	Firmicutes	Clostridia	Clostridiales	Peptococcaeae	Desulfotomaculum	ruminis
QV1.1A	contig_3	PROKKA_01047	restriction modification system DNA specificity domain protein	K01154	Clostridium clariflavum	101.008	2.25576e-171	59.9496	Bacteria	Firmicutes	Clostridia	Clostridiales	Caldicoprobacteraceae	Clostridium	clariflavum
QV1.1A	contig_3	PROKKA_01048	type I site-specific deoxyribonuclease	K01153	Desulfotomaculum ruminis	100.1	0	85.1446	Bacteria	Firmicutes	Clostridia	Clostridiales	Peptococcaeae	Desulfotomaculum	ruminis
QV1.1A	contig_3	PROKKA_01049	putative transcriptional regulator	K03655	Proteobacteria	98.1265	4.1785e-166	56.6745	Bacteria	Proteobacteria
QV1.1A	contig_3	PROKKA_01050	putative RNA polymerase-associated protein RapA	K03580	Desulfonatronospira thiodismutans	78.3784	2.32462e-40	60.3604	Bacteria	Proteobacteria	Deltaproteobacteria	Desulfovirionales	Desulfohalobiaceae	Desulfonatronospira	thiodismutans
QV1.1A	contig_3	PROKKA_01051	nitrilase/cyanide hydratase and apolipoprotein N-acyltransferase	K08590	Propionispira raffinosivorans	99.6154	4.17077e-99	52.6923	Bacteria	Firmicutes	Negativicutes	Selenomonadales	Veillonellaceae	Propionispira	raffinosivorans
QV1.1A	contig_3	PROKKA_01053	Spore protein YabP		Clostridiales bacterium PH28_bin88	87.8788	4.36934e-30	57.5758	Bacteria	Firmicutes	Clostridia	Clostridiales
QV1.1A	contig_3	PROKKA_01054	Spore protein YabQ		Peptococcaceae bacterium BICA1-8	97.6331	1.55301e-18	31.3609	Bacteria	Firmicutes	Clostridia	Clostridiales	Peptococcaceae
QV1.1A	contig_3	PROKKA_01056	septum formation initiator	K05589	Clostridiales bacterium PH28_bin88	103.077	1.48946e-30	47.6923	Bacteria	Firmicutes	Clostridia	Clostridiales
QV1.1A	contig_3	PROKKA_01057	RNA binding S1	K07571	Clostridiales bacterium PH28_bin88	100	3.58575e-72	86.2595	Bacteria	Firmicutes	Clostridia	Clostridiales
QV1.1A	contig_3	PROKKA_01058	Ppx/GppA phosphatase	K01514	Clostridiales bacterium PH28_bin88	99.3174	6.1022e-71	43.3447	Bacteria	Firmicutes	Clostridia	Clostridiales
QV1.1A	contig_3	PROKKA_01059	TonB-dependent receptor protein	K00257	Clostridiales bacterium PH28_bin88	87.5472	1.49923e-99	51.6981	Bacteria	Firmicutes	Clostridia	Clostridiales
QV1.1A	contig_3	PROKKA_01060	hypothetical protein	K09936	Desulfitibacter alkalitolerans	94.5578	2.38468e-56	62.585	Bacteria	Firmicutes	Clostridia	Clostridiales	Peptococcaceae	Desulfitibacter	alkalitolerans
QV1.1A	contig_3	PROKKA_01064	phosphoprotein phosphatase	K06382	Clostridiales bacterium PH28_bin88	102.239	0	45.0249	Bacteria	Firmicutes	Clostridia	Clostridiales
QV1.1A	contig_3	PROKKA_01065	ATPase	K04075	Clostridiales bacterium PH28_bin88	100.429	1.03304e-114	47.4249	Bacteria	Firmicutes	Clostridia	Clostridiales
QV1.1A	contig_3	PROKKA_01066	FtsH-2 peptidase	K03798	Clostridiales bacterium PH28_bin88	98.9214	0	77.1957	Bacteria	Firmicutes	Clostridia	Clostridiales
QV1.1A	contig_3	PROKKA_01067	nucleoside diphosphate kinase	K00940	Clostridiales bacterium PH28_bin88	100	5.76504e-74	70.4698	Bacteria	Firmicutes	Clostridia	Clostridiales
QV1.1A	contig_3	PROKKA_01068	inorganic polyphosphate/ATP-NAD kinase	K00858	Desulfitibacter sp. BRH_c19	98.6799	1.32587e-68	38.2838	Bacteria	Firmicutes	Clostridia	Clostridiales	Peptococcaceae	Desulfitibacter
QV1.1A	contig_3	PROKKA_01069	Fluoroacetyl-CoA thioesterase		Clostridiales bacterium PH28_bin88	97.6923	2.68938e-59	66.9231	Bacteria	Firmicutes	Clostridia	Clostridiales
QV1.1A	contig_3	PROKKA_01070	putative transcription repressor NiaR		Sporomusa	98.8439	2.30601e-60	52.6012	Bacteria	Firmicutes	Negativicutes	Selenomonadales	Veillonellaceae	Sporomusa
QV1.1A	contig_3	PROKKA_01071	hypothetical protein	K11473	Clostridiales bacterium PH28_bin88	91.236	1.89547e-139	45.618	Bacteria	Firmicutes	Clostridia	Clostridiales
QV1.1A	contig_3	PROKKA_01072	glycolate oxidase subunit	K00104	Clostridiales bacterium PH28_bin88	95.881	6.99773e-68	34.3249	Bacteria	Firmicutes	Clostridia	Clostridiales
QV1.1A	contig_3	PROKKA_01073	glycolate oxidase, GlcD subunit	K00104	Clostridiales bacterium PH28_bin88	100	0	64.3326	Bacteria	Firmicutes	Clostridia	Clostridiales
QV1.1A	contig_3	PROKKA_01074	Niacin transporter NiaX		Caldanaerobacter subterraneus	94.4785	1.77436e-54	57.6687	Bacteria	Firmicutes	Clostridia	Thermoanaerobacterales	Thermoanaerobacteraceae	Caldanaerobacter	subterraneus
QV1.1A	contig_3	PROKKA_01076	hydrogenase large subunit domain protein	K00533	bacterium BRH_c32	92.6621	1.27339e-134	36.5188	Bacteria
QV1.1A	contig_3	PROKKA_01077	putative Fe hydrogenase	K00336	Desulfovibrio sp. TomC	99.5529	0	54.3964	Bacteria	Proteobacteria	Deltaproteobacteria	Desulfovibrionales	Desulfovibrionaceae	Desulfovibrio
QV1.1A	contig_3	PROKKA_01078	NADH dehydrogenase (quinone)	K00335	Holophaga foetida	97.4522	0	57.6433	Bacteria	Acidobacteria	Holophagae	Holophagales	Holophagaceae	Holophaga	foetida
QV1.1A	contig_3	PROKKA_01079	putative NAD-reducing hydrogenase subunit	K00334	Desulfovibrio alcoholivorans	90.1163	1.5651e-66	56.3953	Bacteria	Proteobacteria	Deltaproteobacteria	Desulfovibrionales	Desulfovibrionaceae	Desulfovibrio	alcoholivorans
QV1.1A	contig_3	PROKKA_01080	NADH dehydrogenase I subunit G	K00336	Desulfotomaculum thermocisternum	97.3607	0	50.8798	Bacteria	Firmicutes	Clostridia	Clostridiales	Peptococcaeae	Desulfotomaculum	thermocisternum
QV1.1A	contig_3	PROKKA_01081	NADH dehydrogenase (quinone)	K00335	Desulfurispora thermophila	75.7647	0	44.1176	Bacteria	Firmicutes	Clostridia	Clostridiales	Peptococcaceae	Desulfurispora	thermophila
QV1.1A	contig_3	PROKKA_01086	3-isopropylmalate dehydratase	K01703	Clostridiales bacterium DRI-13	99.5227	0	85.2029	Bacteria	Firmicutes	Clostridia	Clostridiales
QV1.1A	contig_3	PROKKA_01087	3-isopropylmalate dehydratase, small subunit	K01704	Clostridiales bacterium DRI-13	97.6471	3.4155e-91	74.1176	Bacteria	Firmicutes	Clostridia	Clostridiales
QV1.1A	contig_3	PROKKA_01088	TetR family transcriptional regulator	K09017	Lachnospiraceae bacterium 7_1_58FAA	97.3485	1.11714e-67	40.5303	Bacteria	Firmicutes	Clostridia	Clostridiales	Lachnospiraceae
QV1.1A	contig_3	PROKKA_01090	x-prolyl-dipeptidyl aminopeptidase	K01281	Rhodoplanes sp. Z2-YC6860	100.173	0	54.0587	Bacteria	Proteobacteria	Alphaproteobacteria	Rhizobiales	Hyphomicrobiaceae	Rhodoplanes
QV1.1A	contig_3	PROKKA_01091	Kynurenine formamidase		Candidatus Bathyarchaeota archaeon BA1	99.6032	3.11285e-76	48.4127	Archaea	Bathyarchaeota
QV1.1A	contig_3	PROKKA_01092	dihydrodipicolinate synthase	K01714	Nocardia sienata	94.7522	1.29035e-103	42.5656	Bacteria	Actinobacteria	Actinobacteria	Actinomycetales	Nocardiceae	Nocardia	sienata
QV1.1A	contig_3	PROKKA_01097	formate--tetrahydrofolate ligase	K01938	Moorella thermoacetica	100	0	79.7853	Bacteria	Firmicutes	Clostridia	Thermoanaerobacterales	Thermoanaerobacteraceae	Moorella	thermoacetica
QV1.1A	contig_3	PROKKA_01098	dihydropteroate synthase	K00796	Thermoanaerobacterales bacterium 50_218	94.9153	4.75275e-32	50	Bacteria	Firmicutes	Clostridia	Thermoanaerobacterales	Thermoanaerobacteraceae	Thermoanaerobacter
QV1.1A	contig_3	PROKKA_01100	pantothenate synthetase	K01918	Desulfurispora thermophila	97.2222	7.47726e-119	59.7222	Bacteria	Firmicutes	Clostridia	Clostridiales	Peptococcaceae	Desulfurispora	thermophila
QV1.1A	contig_3	PROKKA_01101	aspartate 1-decarboxylase	K01579	Clostridiales bacterium PH28_bin88	98.4252	2.21415e-61	74.0157	Bacteria	Firmicutes	Clostridia	Clostridiales
QV1.1A	contig_3	PROKKA_01102	glyoxylate reductase	K00015	Moorella thermoacetica	99.3827	9.17299e-168	68.2099	Bacteria	Firmicutes	Clostridia	Thermoanaerobacterales	Thermoanaerobacteraceae	Moorella	thermoacetica
QV1.1A	contig_3	PROKKA_01103	spore cortex-lytic enzyme SleB	K01449	Clostridia bacterium 41_269	87.0091	7.02358e-68	38.3686	Bacteria	Firmicutes	Clostridia
QV1.1A	contig_3	PROKKA_01105	hypothetical protein	K00065	Tepidanaerobacter acetatoxydans	100	1.49445e-117	66.5354	Bacteria	Firmicutes	Clostridia	Thermoanaerobacterales	Thermoanaerobacteraceae	Tepidanaerobacter	acetatoxdans
QV1.1A	contig_3	PROKKA_01107	Inner membrane protein YjiG		Clostridiales bacterium PH28_bin88	93.662	1.95885e-52	58.4507	Bacteria	Firmicutes	Clostridia	Clostridiales
QV1.1A	contig_3	PROKKA_01109	transcriptional regulator, CtsR family	K03708	Clostridiales bacterium PH28_bin88	90.5063	5.32092e-51	49.3671	Bacteria	Firmicutes	Clostridia	Clostridiales
QV1.1A	contig_3	PROKKA_01111	ATP:guanido phosphotransferase	K00936	Clostridiales bacterium PH28_bin88	97.479	1.44043e-177	68.3473	Bacteria	Firmicutes	Clostridia	Clostridiales
QV1.1A	contig_3	PROKKA_01112	ClpC ATPase	K03696	Clostridiales bacterium PH28_bin88	100.853	0	79.2935	Bacteria	Firmicutes	Clostridia	Clostridiales
QV1.1A	contig_3	PROKKA_01113	DNA repair protein RadA	K04485	Clostridiales bacterium PH28_bin88	100	0	70.1559	Bacteria	Firmicutes	Clostridia	Clostridiales
QV1.1A	contig_3	PROKKA_01115	hypothetical protein	K13924	Clostridium clariflavum	100.91	0	46.2822	Bacteria	Firmicutes	Clostridia	Clostridiales	Clostridiaceae	Clostridium	clariflavum
QV1.1A	contig_3	PROKKA_01116	transcriptional regulator, CarD family	K07736	Clostridiales bacterium PH28_bin88	100	2.54635e-87	78.481	Bacteria	Firmicutes	Clostridia	Clostridiales
QV1.1A	contig_3	PROKKA_01118	2-C-methyl-D-erythritol 4-phosphate cytidylyltransferase	K00991	Clostridiales bacterium PH28_bin88	98.3193	5.13664e-89	58.8235	Bacteria	Firmicutes	Clostridia	Clostridiales
QV1.1A	contig_3	PROKKA_01119	2-C-methyl-D-erythritol 2,4-cyclodiphosphate synthase	K01770	Desulfosporosinus acididurans	93.2515	3.28406e-72	65.6442	Bacteria	Firmicutes	Clostridia	Clostridiales	Peptococcaceae	Desulfosporosinus	acididurans
QV1.1A	contig_3	PROKKA_01120	RNA polymerase sigma factor SigW, putative	K03088	Parcubacteria group bacterium GW2011_GWA2_47_8	93.0348	1.97984e-50	42.2886	Bacteria	Parcubacteria
QV1.1A	contig_3	PROKKA_01122	glutamyl-tRNA synthetase	K09698	Clostridiales bacterium PH28_bin88	98.3402	0	70.5394	Bacteria	Firmicutes	Clostridia	Clostridiales
QV1.1A	contig_3	PROKKA_01123	dihydropteroate synthase	K00796	Moorella sp. 60_41	91.8149	3.13813e-136	68.6833	Bacteria	Firmicutes	Clostridia	Thermoanaerobacterales	Thermoanaerobacteraceae	Moorella
QV1.1A	contig_3	PROKKA_01124	dihydroneopterin aldolase	K01633	Clostridiales bacterium PH28_bin88	99.1803	1.22571e-54	68.8525	Bacteria	Firmicutes	Clostridia	Clostridiales
QV1.1A	contig_3	PROKKA_01125	2-amino-4-hydroxy-6-hydroxymethyldihydropteridin epyrophosphokinase	K00950	Clostridiales bacterium PH28_bin88	89.3258	3.6687e-88	70.7865	Bacteria	Firmicutes	Clostridia	Clostridiales
QV1.1A	contig_3	PROKKA_01126	GTP cyclohydrolase I	K01495	Clostridiales bacterium PH28_bin88	100	4.52702e-116	84.4086	Bacteria	Firmicutes	Clostridia	Clostridiales
QV1.1A	contig_3	PROKKA_01127	branched-chain amino acid aminotransferase	K00826	Clostridiales bacterium PH28_bin88	93.3333	1.86779e-120	59	Bacteria	Firmicutes	Clostridia	Clostridiales
QV1.1A	contig_3	PROKKA_01129	8-amino-7-oxononanoate synthase	K00652	Desulfosporosinus sp. I2	100	0	65.3061	Bacteria	Firmicutes	Clostridia	Clostridiales	Peptococcaceae	Desulfosporosinus
QV1.1A	contig_3	PROKKA_01130	biotin synthase	K01012	Desulfosporosinus sp. Tol-M	98.7654	6.43232e-165	69.4444	Bacteria	Firmicutes	Clostridia	Clostridiales	Peptococcaceae	Desulfosporosinus
QV1.1A	contig_3	PROKKA_01131	adenosylmethionine-8-amino-7-oxononanoateaminotr ansferase	K00833	Desulfosporosinus sp. Tol-M	99.1098	5.6061e-166	66.4688	Bacteria	Firmicutes	Clostridia	Clostridiales	Peptococcaceae	Desulfosporosinus
QV1.1A	contig_3	PROKKA_01132	adenosylmethionine-8-amino-7-oxononanoate aminotransferase	K00833	Desulfosporosinus sp. Tol-M	98.1481	1.6961e-52	71.2963	Bacteria	Firmicutes	Clostridia	Clostridiales	Peptococcaceae	Desulfosporosinus
QV1.1A	contig_3	PROKKA_01133	dethiobiotin synthase	K01935	Desulfosporosinus sp. Tol-M	98.3539	8.33102e-98	60.9053	Bacteria	Firmicutes	Clostridia	Clostridiales	Peptococcaceae	Desulfosporosinus
QV1.1A	contig_3	PROKKA_01134	addiction module toxin, RelE/StbE family	K06218	Desulfosporosinus sp. BICA1-9	95.283	1.74022e-34	53.7736	Bacteria	Firmicutes	Clostridia	Clostridiales	Peptococcaceae	Desulfosporosinus
QV1.1A	contig_3	PROKKA_01136	2'-5' RNA ligase	K01975	Dethiobacter alkaliphilus AHT 1	95.5801	1.72346e-42	42.5414	Bacteria	Firmicutes	Clostridia	Clostridiales	Syntrophomonadaceae	Dethiobacter	alkaliphilus
QV1.1A	contig_3	PROKKA_01137	para-aminobenzoate synthase, subunit I	K01665	Clostridiales bacterium PH28_bin88	100	0	73.2484	Bacteria	Firmicutes	Clostridia	Clostridiales
QV1.1A	contig_3	PROKKA_01138	para-aminobenzoate synthase glutamine amidotransferase component II	K01664	Clostridiales bacterium PH28_bin88	93.75	1.8819e-114	72.5962	Bacteria	Firmicutes	Clostridia	Clostridiales
QV1.1A	contig_3	PROKKA_01140	serine acetyltransferase	K00640	Clostridiales bacterium PH28_bin88	100	2.00346e-116	74.5536	Bacteria	Firmicutes	Clostridia	Clostridiales
QV1.1A	contig_3	PROKKA_01141	cysteinyl-tRNA synthetase	K01883	Clostridiales bacterium PH28_bin88	99.1736	0	66.3223	Bacteria	Firmicutes	Clostridia	Clostridiales
QV1.1A	contig_3	PROKKA_01142	ribonuclease III	K11145	Clostridiales bacterium PH28_bin88	90.2778	6.79634e-46	49.3056	Bacteria	Firmicutes	Clostridia	Clostridiales
QV1.1A	contig_3	PROKKA_01143	rRNA methylases	K03218	Clostridiales bacterium PH28_bin88	99.5935	1.8469e-107	67.0732	Bacteria	Firmicutes	Clostridia	Clostridiales
QV1.1A	contig_3	PROKKA_01145	RNA polymerase, sigma-24 subunit, ECF subfamily	K03091	Clostridiales bacterium PH28_bin88	99.0654	3.74032e-145	93.9252	Bacteria	Firmicutes	Clostridia	Clostridiales
QV1.1A	contig_3	PROKKA_01151	transposase family protein	K07491	Candidatus Brocadia fulgida	68.5185	1.20596e-46	43.2099	Bacteria	Planctomycetes	Planctomycetia	Planctomycetales	Planctomycetaceae	Brocadia	fulgida
QV1.1A	contig_3	PROKKA_01153	hypothetical protein	K09132	Peptococcaceae bacterium SCADC1_2_3	96.8	1.63953e-66	80.8	Bacteria	Firmicutes	Clostridia	Clostridiales	Peptococcaceae
QV1.1A	contig_3	PROKKA_01157	hypothetical protein	K07495	Fervidobacterium pennivorans	100	0	64.5783	Bacteria	Thermotogae	Thermotogae	Thermotogales	Thermotogaceae	Fervidobacterium	pennivorans
QV1.1A	contig_3	PROKKA_01159	putative transcriptional regulator	K03655	Ruminiclostridium	98.4043	0	65.7801	Bacteria	Firmicutes	Clostridia	Clostridiales	Ruminococcaceae	Riminiclostridium
QV1.1A	contig_3	PROKKA_01164	pyrroloquinoline quinone biosynthesis protein PqqE	K06139	Desulfovibrio sp. A2	89.3175	5.06605e-99	40.6528	Bacteria	Proteobacteria	Deltaproteobacteria	Desulfovibrionales	Desulfovibrionaceae	Desulfovibrio
QV1.1A	contig_3	PROKKA_01165	coenzyme pqq biosynthesis protein E	K06139	Desulfovibrio sp. A2	94.5946	2.39318e-77	37.2372	Bacteria	Proteobacteria	Deltaproteobacteria	Desulfovibrionales	Desulfovibrionaceae	Desulfovibrio
QV1.1A	contig_3	PROKKA_01167	Fe-S oxidoreductase	K03423	Desulfovibrio sp. A2	52.6471	1.2252e-39	15.2941	Bacteria	Proteobacteria	Deltaproteobacteria	Desulfovibrionales	Desulfovibrionaceae	Desulfovibrio
QV1.1A	contig_3	PROKKA_01169	excinuclease ABC subunit A	K03701	Candidatus Wolfebacteria bacterium GW2011_GWE2_44_13	97.0175	6.40539e-79	31.4035	Bacteria	Wolfebacteria
QV1.1A	contig_3	PROKKA_01170	heme biosynthesis protein, putative	K06139	Desulfovibrio oxyclinae	97.7918	8.39549e-24	25.8675	Bacteria	Proteobacteria	Deltaproteobacteria	Desulfovibrionales	Desulfovibrionaceae	Desulfovibrio	oxyclinae
QV1.1A	contig_3	PROKKA_01171	peptidase M19, renal dipeptidase	K01273	Acholeplasma hippikon	76.9492	1.3771e-12	21.6949	Bacteria	Tenericutes	Mollicutes	Acholeplasmatales	Acholeplasmataceae	Acholeplasma	hippikon
QV1.1A	contig_3	PROKKA_01172	putative hydrolase	K04477	Moorella thermoacetica Y72	93.254	6.55711e-104	57.5397	Bacteria	Firmicutes	Clostridia	Thermoanaerobacterales	Thermoanaerobacteraceae	Moorella	thermoacetica
QV1.1A	contig_3	PROKKA_01173	phosphatidylglycerophosphatase B	K01096	Clostridiales bacterium PH28_bin88	98.895	6.75072e-73	58.5635	Bacteria	Firmicutes	Clostridia	Clostridiales
QV1.1A	contig_3	PROKKA_01174	pyruvate:ferredoxin oxidoreductase-oxoacid:ferredoxin oxidoreductases, alpha subunit	K00174	Caloranaerobacter azorensis H53214	98.1723	8.91071e-147	54.8303	Bacteria	Firmicutes	Clostridia	Clostridiales	Clostridiaceae	Caloranaerobacter	azorensis
QV1.1A	contig_3	PROKKA_01175	2-oxoglutarate ferredoxin oxidoreductase, beta subunit	K00175	Fervidicola ferrireducens	97.8102	1.92864e-120	58.0292	Bacteria	Firmicutes	Clostridia	Clostridiales	Syntrophomonadaceae	Fervidicola	ferrireducens
QV1.1A	contig_3	PROKKA_01176	pyruvate ferredoxin/flavodoxin oxidoreductase	K00177	candidate division TA06 bacterium DG_24	98.913	3.52385e-55	46.7391	Bacteria	TA06
QV1.1A	contig_3	PROKKA_01177	enoyl-CoA hydratase/isomerase	K01692	Bacillus niacini	100	4.88012e-136	67.3077	Bacteria	Firmicutes	Bacilli	Bacilliales	Bacillaceae	Bacillus	niacini
QV1.1A	contig_3	PROKKA_01178	acyl-CoA dehydrogenase domain protein	K00249	Bacillus niacini	98.9583	0	83.8542	Bacteria	Firmicutes	Bacilli	Bacilliales	Bacillaceae	Bacillus	niacini
QV1.1A	contig_3	PROKKA_01179	hydroxymethylglutaryl-CoA lyase	K01640	Bacillus niacini	98.6159	4.41905e-164	73.7024	Bacteria	Firmicutes	Bacilli	Bacilliales	Bacillaceae	Bacillus	niacini
QV1.1A	contig_3	PROKKA_01180	glycosyltransferase	K00786	Gracilibacter sp. BRH_c7a	100	0	70.844	Bacteria	Firmicutes	Clostridia	Clostridiales	Gracilibacteraceae	Gracilibacter
QV1.1A	contig_3	PROKKA_01181	D-cysteine desulfhydrase	K05396	Thermosinus carboxydivorans	99.3976	0	76.2048	Bacteria	Firmicutes	Clostridia	Clostridiales	Acidaminococcaceae	Thermosinus	carboxydivorans
QV1.1A	contig_3	PROKKA_01182	hypothetical protein	K08974	Blautia schinkii	99.6241	7.27451e-95	58.2707	Bacteria	Firmicutes	Clostridia	Clostridiales	Lachnospiraceae	Blautia	schinkii
QV1.1A	contig_3	PROKKA_01184	polyketide synthesis O-methyltransferase	K00599	Methanoculleus sp. SDB	90.0735	2.11703e-104	51.4706	Archaea	Euryarchaeota	Methanobacteria	Methanobacteriales	Methanobacteriaceae	Methanoculleus
QV1.1A	contig_3	PROKKA_01186	L,L-diaminopimelate aminotransferase	K10206	Clostridiales bacterium DRI-13	99.7561	0	86.0976	Bacteria	Firmicutes	Clostridia	Clostridiales
QV1.1A	contig_3	PROKKA_01189	magnesium transporter	K06213	Limnochorda pilosa	100.224	3.52866e-147	51.9016	Bacteria	Firmicutes	Limnochordia	Limnochordales	Limnochordaceae	Limnochora	pilosa
QV1.1A	contig_3	PROKKA_01190	glutamate synthase, alpha subunit related protein	K00265	Thermincola ferriacetica	98.5011	0	66.167	Bacteria	Firmicutes	Clostridia	Clostridiales	Peptococcaceae	Thermincola	ferriacetica
QV1.1A	contig_3	PROKKA_01193	exodeoxyribonuclease III	K01142	Desulfotomaculum ruminis	99.2308	3.87563e-127	66.1538	Bacteria	Firmicutes	Clostridia	Clostridiales	Peptococcaeae	Desulfotomaculum	ruminis
QV1.1A	contig_3	PROKKA_01195	tryptophanase	K01667	Clostridium josui	100	0	76.556	Bacteria	Firmicutes	Clostridia	Clostridiales	Clostridiaceae	Clostridium	josui
QV1.1A	contig_3	PROKKA_01200	CRISPR-associated endonuclease/helicase Cas3		Candidatus Desulforudis audaxviator MP104C	99.0037	0	75.8406	Bacteria	Firmicutes	Clostridia	Clostridiales	Peptococcaceae	Desulforudis	audaxviator
QV1.1A	contig_3	PROKKA_01204	hypothetical protein	K13573	Clostridiales bacterium PH28_bin88	99.403	2.95438e-179	69.8507	Bacteria	Firmicutes	Clostridia	Clostridiales
QV1.1A	contig_3	PROKKA_01207	CRISPR-associated RAMP Csm3 family protein	K09002	Desulfotomaculum hydrothermale	100.922	1.10744e-69	52.9954	Bacteria	Firmicutes	Clostridia	Clostridiales	Peptococcaeae	Desulfotomaculum	hydrothermale
QV1.1A	contig_3	PROKKA_01210	CRISPR-associated protein Cas4/endonuclease Cas1 fusion		Desulfotomaculum kuznetsovii DSM 6115	99.403	2.26528e-149	58.5075	Bacteria	Firmicutes	Clostridia	Clostridiales	Peptococcaeae	Desulfotomaculum	kuzenetsovii
QV1.1A	contig_3	PROKKA_01211	CRISPR-associated Cas2 family protein	K09951	Clostridiales bacterium DRI-13	97.6744	6.087e-35	69.7674	Bacteria	Firmicutes	Clostridia	Clostridiales
QV1.1A	contig_3	PROKKA_01212	CRISPR-associated Cas4 family protein	K07464	Clostridiales bacterium DRI-13	98.4293	2.48071e-68	56.0209	Bacteria	Firmicutes	Clostridia	Clostridiales
QV1.1A	contig_3	PROKKA_01214	putative transcriptional regulator, PadR family	K10947	Candidatus Desulforudis audaxviator	97.1154	3.08353e-49	74.0385	Bacteria	Firmicutes	Clostridia	Clostridiales	Peptococcaceae	Desulforudis	audaxviator
QV1.1A	contig_3	PROKKA_01215	chromate transporter	K07240	Paenibacillus algorifonticola	91.7647	0	59.7647	Bacteria	Firmicutes	Bacilli	Bacilliales	Paenibacillaceae	Paenibacillus	algorifonticola
QV1.1A	contig_3	PROKKA_01216	methyltransferase	K00599	Desulfonatronum lacustre	99.6063	1.9067e-123	66.1417	Bacteria	Proteobacteria	Deltaproteobacteria	Desulfovirionales	Desulfonatronaceae	Desulfonatronum	lacustre
QV1.1A	contig_3	PROKKA_01217	major facilitator superfamily MFS_1	K08217	Desulfosporosinus sp. BRH_c37	99.7537	0	69.4581	Bacteria	Firmicutes	Clostridia	Clostridiales	Peptococcaceae	Desulfosporosinus
QV1.1A	contig_3	PROKKA_01220	hypothetical protein	K07793	Peptococcaceae bacterium BICA1-8	99.004	0	71.3147	Bacteria	Firmicutes	Clostridia	Clostridiales	Peptococcaceae
QV1.1A	contig_3	PROKKA_01221	hypothetical protein	K07794	Desulfitobacterium hafniense	100	3.03379e-22	33.3333	Bacteria	Firmicutes	Clostridia	Clostridiales	Peptococcaceae	Desulfitobacterium	hafniense
QV1.1A	contig_3	PROKKA_01222	hypothetical protein	K07795	Clostridiaceae bacterium BRH_c20a	99.6403	6.9544e-107	54.6763	Bacteria	Firmicutes	Clostridia	Clostridiales	Clostridiaceae
QV1.1A	contig_3	PROKKA_01225	FAD-dependent pyridine nucleotide-disulphide oxidoreductase	K03388	Peptococcaceae bacterium BICA1-8	96.7742	1.31281e-109	59.2742	Bacteria	Firmicutes	Clostridia	Clostridiales	Peptococcaceae
QV1.1A	contig_3	PROKKA_01226	transcriptional regulator VanR	K11475	Clostridiales bacterium PH28_bin88	95.9641	6.86418e-43	38.1166	Bacteria	Firmicutes	Clostridia	Clostridiales
QV1.1A	contig_3	PROKKA_01227	dihydroxy-acid dehydratase	K01687	Candidatus Desulforudis audaxviator	100	0	85.1327	Bacteria	Firmicutes	Clostridia	Clostridiales	Peptococcaceae	Desulforudis	audaxviator
QV1.1A	contig_3	PROKKA_01228	phosphoribosylaminoimidazole carboxylase, catalytic subunit (AIR carboxylase) (PurE)	K01588	Candidatus Desulforudis audaxviator	99.6078	2.83162e-162	89.4118	Bacteria	Firmicutes	Clostridia	Clostridiales	Peptococcaceae	Desulforudis	audaxviator
QV1.1A	contig_3	PROKKA_01229	UDP-glucuronate 5'-epimerase	K01789	Clostridia bacterium BRH_c25	97.8125	1.25983e-138	58.4375	Bacteria	Firmicutes	Clostridia
QV1.1A	contig_3	PROKKA_01231	glycosyltransferase	K00754	Paenibacillus peoriae	100.256	6.33903e-56	32.8205	Bacteria	Firmicutes	Bacilli	Bacilliales	Paenibacillaceae	Paenibacillus	peoriae
QV1.1A	contig_3	PROKKA_01232	1D-myo-inositol 2-acetamido-2-deoxy-alpha-D-glucopyranoside deacetylase		uncultured Chloroflexi bacterium	98.5714	6.71259e-42	38.5714	Bacteria	Chloroflexi
QV1.1A	contig_3	PROKKA_01234	nucleotide sugar dehydrogenase	K13015	candidate division Zixibacteria bacterium SM23_73_3	97.2093	4.6297e-168	51.6279	Bacteria	Zixibacteria
QV1.1A	contig_3	PROKKA_01236	glycosyl transferase family protein	K12988	Clostridiales bacterium PH28_bin88	98.374	5.2562e-135	71.9512	Bacteria	Firmicutes	Clostridia	Clostridiales
QV1.1A	contig_5	PROKKA_01408	Antitoxin YefM		Desulfotomaculum gibsoniae	100	2.23673e-47	87.9518	Bacteria	Firmicutes	Clostridia	Clostridiales	Peptococcaeae	Desulfotomaculum	gibsoniae
QV1.1A	contig_5	PROKKA_01409	hypothetical protein	K01175	Clostridia bacterium BRH_c25	100	2.73147e-49	85.7143	Bacteria	Firmicutes	Clostridia
QV1.1A	contig_5	PROKKA_01411	lipoprotein LpqB, GerMN domain protein	K06298	Dethiobacter alkaliphilus	96.5732	7.97704e-109	55.1402	Bacteria	Firmicutes	Clostridia	Clostridiales	Syntrophomonadaceae	Dethiobacter	alkaliphilus
QV1.1A	contig_5	PROKKA_01412	OsmC family protein	K07397	Pelotomaculum thermopropionicum SI	95.8015	2.81531e-78	45.8015	Bacteria	Firmicutes	Clostridia	Clostridiales	Peptococcaceae	Pelotomaculum	thermopropionicum
QV1.1A	contig_5	PROKKA_01413	proposed homoserine kinase	K01834	Syntrophothermus lipocalidus	98.0344	0	61.1794	Bacteria	Firmicutes	Clostridia	Clostridiales	Syntrophomonadaceae	Syntrophothermus	lipocalidus
QV1.1A	contig_5	PROKKA_01414	DNA processing protein DprA, putative	K04096	Clostridiales bacterium PH28_bin88	100	8.79616e-123	49.863	Bacteria	Firmicutes	Clostridia	Clostridiales
QV1.1A	contig_5	PROKKA_01415	DNA topoisomerase I	K03168	Clostridiales bacterium PH28_bin88	100.287	0	69.4842	Bacteria	Firmicutes	Clostridia	Clostridiales
QV1.1A	contig_5	PROKKA_01416	gid protein	K04094	Clostridia bacterium BRH_c25	97.7376	0	62.4434	Bacteria	Firmicutes	Clostridia
QV1.1A	contig_5	PROKKA_01417	tyrosine recombinase XerC	K03733	Clostridiales bacterium PH28_bin88	98.6971	1.00478e-96	48.5342	Bacteria	Firmicutes	Clostridia	Clostridiales
QV1.1A	contig_5	PROKKA_01418	ATP-dependent protease peptidase subunit	K01419	Clostridiales bacterium PH28_bin88	98.324	6.75279e-94	73.743	Bacteria	Firmicutes	Clostridia	Clostridiales
QV1.1A	contig_5	PROKKA_01419	heat shock protein HslVU, ATPase subunit HslU	K03667	Clostridiales bacterium PH28_bin88	100.214	0	69.8073	Bacteria	Firmicutes	Clostridia	Clostridiales
QV1.1A	contig_5	PROKKA_01420	transcriptional repressor CodY	K03706	Clostridiales bacterium PH28_bin88	100	3.36454e-168	90.3846	Bacteria	Firmicutes	Clostridia	Clostridiales
QV1.1A	contig_5	PROKKA_01421	SSU ribosomal protein S2P	K02967	Clostridiales bacterium PH28_bin88	93.4426	3.73362e-145	81.9672	Bacteria	Firmicutes	Clostridia	Clostridiales
QV1.1A	contig_5	PROKKA_01422	elongation factor Ts	K02357	Clostridiales bacterium PH28_bin88	99.5392	3.18324e-121	80.6452	Bacteria	Firmicutes	Clostridia	Clostridiales
QV1.1A	contig_5	PROKKA_01423	uridylate kinase	K09903	Clostridiales bacterium PH28_bin88	98.7603	5.53845e-150	85.5372	Bacteria	Firmicutes	Clostridia	Clostridiales
QV1.1A	contig_5	PROKKA_01424	ribosome recycling factor	K02838	Clostridiales bacterium PH28_bin88	100	9.80565e-99	74.5946	Bacteria	Firmicutes	Clostridia	Clostridiales
QV1.1A	contig_5	PROKKA_01426	ferridoxin	K05524	Moorella sp. 60_41	100	5.45332e-22	69.6429	Bacteria	Firmicutes	Clostridia	Thermoanaerobacterales	Thermoanaerobacteraceae	Moorella
QV1.1A	contig_5	PROKKA_01427	undecaprenyl diphosphate synthase	K00806	Desulfotomaculum kuznetsovii DSM 6115	93.9623	9.01234e-109	53.2075	Bacteria	Firmicutes	Clostridia	Clostridiales	Peptococcaeae	Desulfotomaculum	kuznetsovii
QV1.1A	contig_5	PROKKA_01428	CDP-diglyceride synthetase	K00981	Desulfotomaculum hydrothermale	102.23	2.34148e-47	44.2379	Bacteria	Firmicutes	Clostridia	Clostridiales	Peptococcaeae	Desulfotomaculum	hydrothermale
QV1.1A	contig_5	PROKKA_01429	permease	K03548	Clostridiales bacterium PH28_bin88	98.916	2.52794e-104	44.7154	Bacteria	Firmicutes	Clostridia	Clostridiales
QV1.1A	contig_5	PROKKA_01430	1-deoxy-D-xylulose 5-phosphate reductoisomerase	K00099	Clostridiales bacterium PH28_bin88	98.9501	4.50123e-156	55.1181	Bacteria	Firmicutes	Clostridia	Clostridiales
QV1.1A	contig_5	PROKKA_01431	peptidase RseP	K01417	Clostridiales bacterium PH28_bin88	99.7033	0	74.4807	Bacteria	Firmicutes	Clostridia	Clostridiales
QV1.1A	contig_5	PROKKA_01432	4-hydroxy-3-methylbut-2-en-1-yl diphosphate synthase	K03526	Clostridiales bacterium PH28_bin88	98.7915	1.47995e-171	70.3927	Bacteria	Firmicutes	Clostridia	Clostridiales
QV1.1A	contig_5	PROKKA_01433	prolyl-tRNA synthetase	K01881	Moorella glycerini	100.174	0	60.2787	Bacteria	Firmicutes	Clostridia	Thermoanaerobacterales	Thermoanaerobacteraceae	Moorella	glycerini
QV1.1A	contig_5	PROKKA_01436	hypothetical protein	K07742	Clostridiales bacterium PH28_bin88	98.8506	3.58936e-33	64.3678	Bacteria	Firmicutes	Clostridia	Clostridiales
QV1.1A	contig_5	PROKKA_01437	putative ribosomal protein YlxQ		Clostridiales bacterium PH28_bin88	93.0693	8.00333e-18	41.5842	Bacteria	Firmicutes	Clostridia	Clostridiales
QV1.1A	contig_5	PROKKA_01438	translation initiation factor 2	K02519	Clostridiales bacterium PH28_bin88	66.2983	0	50.1657	Bacteria	Firmicutes	Clostridia	Clostridiales
QV1.1A	contig_5	PROKKA_01439	ribosome-binding factor A	K02834	Moorella sp. 60_41	101.639	3.93641e-51	68.8525	Bacteria	Firmicutes	Clostridia	Thermoanaerobacterales	Thermoanaerobacteraceae	Moorella
QV1.1A	contig_5	PROKKA_01440	polyA polymerase family protein	K00974	Clostridiales bacterium PH28_bin88	95.4268	5.34491e-106	49.0854	Bacteria	Firmicutes	Clostridia	Clostridiales
QV1.1A	contig_5	PROKKA_01441	tRNA pseudouridine synthase B	K03177	Clostridiales bacterium PH28_bin88	99.6678	2.9444e-84	44.8505	Bacteria	Firmicutes	Clostridia	Clostridiales
QV1.1A	contig_5	PROKKA_01442	riboflavin biosynthesis protein RibF	K11753	Clostridiales bacterium PH28_bin88	93.8511	1.72477e-88	46.2783	Bacteria	Firmicutes	Clostridia	Clostridiales
QV1.1A	contig_5	PROKKA_01443	RecA protein	K03553	Clostridiales bacterium PH28_bin88	99.4048	0	80.9524	Bacteria	Firmicutes	Clostridia	Clostridiales
QV1.1A	contig_5	PROKKA_01444	regulatory protein RecX	K03565	Desulfotomaculum acetoxidans	89.2857	2.6765e-22	33.3333	Bacteria	Firmicutes	Clostridia	Clostridiales	Peptococcaeae	Desulfotomaculum	acetoxidans
QV1.1A	contig_5	PROKKA_01445	hypothetical protein	K07254	Clostridiales bacterium PH28_bin88	96.5116	0	82.7519	Bacteria	Firmicutes	Clostridia	Clostridiales
QV1.1A	contig_5	PROKKA_01447	metallophosphoesterase	K09769	Clostridiales bacterium PH28_bin88	98.8462	1.7138e-124	65.3846	Bacteria	Firmicutes	Clostridia	Clostridiales
QV1.1A	contig_5	PROKKA_01448	hypothetical protein	K06416	Bacillus	100	2.45606e-48	91.8605	Bacteria	Firmicutes	Bacilli	Bacilliales	Bacillaceae	Bacillus
QV1.1A	contig_5	PROKKA_01449	membrane dipeptidase	K01273	Clostridiales bacterium PH28_bin88	95.9877	1.08205e-106	48.1481	Bacteria	Firmicutes	Clostridia	Clostridiales
QV1.1A	contig_5	PROKKA_01451	adenosylcobinamide-phosphate guanylyltransferase	K02231	Desulfotomaculum ruminis	97.9695	5.8601e-51	46.7005	Bacteria	Firmicutes	Clostridia	Clostridiales	Peptococcaeae	Desulfotomaculum	ruminis
QV1.1A	contig_5	PROKKA_01452	cobalamin biosynthesis protein	K02188	Clostridiales bacterium PH28_bin88	93.8776	4.47619e-111	52.551	Bacteria	Firmicutes	Clostridia	Clostridiales
QV1.1A	contig_5	PROKKA_01453	precorrin-6y C5,15-methyltransferase (decarboxylating), CbiE subunit	K03399	Clostridiales bacterium PH28_bin88	100	6.07372e-72	52.6829	Bacteria	Firmicutes	Clostridia	Clostridiales
QV1.1A	contig_5	PROKKA_01454	precorrin-6Y C5,15-methyltransferase (decarboxylating), CbiT subunit	K02191	Selenomonas sp. F0473	93.5644	1.63888e-59	49.505	Bacteria	Firmicutes	Negativicutes	Selenomonadales	Veillonellaceae	Selenomonas
QV1.1A	contig_5	PROKKA_01455	precorrin-2 C20-methyltransferase	K03394	Clostridiales bacterium PH28_bin88	100	3.64083e-85	51.2821	Bacteria	Firmicutes	Clostridia	Clostridiales
QV1.1A	contig_5	PROKKA_01456	precorrin-4 C11-methyltransferase	K05936	Clostridiales bacterium PH28_bin88	97.6378	6.36932e-109	61.811	Bacteria	Firmicutes	Clostridia	Clostridiales
QV1.1A	contig_5	PROKKA_01457	cobalamin (vitamin B12) biosynthesis CbiG protein	K02189	Clostridiales bacterium PH28_bin88	99.726	4.42042e-86	39.4521	Bacteria	Firmicutes	Clostridia	Clostridiales
QV1.1A	contig_5	PROKKA_01458	precorrin-3B C17-methyltransferase	K05934	Clostridiales bacterium PH28_bin88	98.9529	6.2007e-76	54.9738	Bacteria	Firmicutes	Clostridia	Clostridiales
QV1.1A	contig_5	PROKKA_01459	precorrin-6x reductase	K05895	Desulfotomaculum kuznetsovii DSM 6115	98.4314	3.00136e-71	44.3137	Bacteria	Firmicutes	Clostridia	Clostridiales	Peptococcaeae	Desulfotomaculum	kuznetsovii
QV1.1A	contig_5	PROKKA_01460	precorrin isomerase	K06042	Clostridiales bacterium PH28_bin88	98.3607	2.54382e-27	40.9836	Bacteria	Firmicutes	Clostridia	Clostridiales
QV1.1A	contig_5	PROKKA_01461	precorrin-8X methylmutase	K06042	Peptococcaceae bacterium BICA1-8	99.061	4.91706e-57	47.4178	Bacteria	Firmicutes	Clostridia	Clostridiales	Peptococcaceae
QV1.1A	contig_5	PROKKA_01462	cobyric acid synthase CobQ	K02232	Clostridiales bacterium PH28_bin88	99.6094	0	61.5234	Bacteria	Firmicutes	Clostridia	Clostridiales
QV1.1A	contig_5	PROKKA_01463	cobalamin biosynthesis protein CobD	K02227	Clostridiales bacterium PH28_bin88	92.5926	1.19186e-118	53.7037	Bacteria	Firmicutes	Clostridia	Clostridiales
QV1.1A	contig_5	PROKKA_01464	cobyrinic acid a,c-diamide synthase	K02224	Clostridiales bacterium PH28_bin88	99.5671	5.18046e-151	46.3203	Bacteria	Firmicutes	Clostridia	Clostridiales
QV1.1A	contig_5	PROKKA_01465	cobalamin-5'-phosphate synthase	K02233	Clostridiales bacterium PH28_bin88	95.6175	3.84614e-53	41.4343	Bacteria	Firmicutes	Clostridia	Clostridiales
QV1.1A	contig_5	PROKKA_01466	L-threonine-O-3-phosphate decarboxylase	K04720	Clostridiales bacterium PH28_bin88	95.7447	1.34416e-121	47.6064	Bacteria	Firmicutes	Clostridia	Clostridiales
QV1.1A	contig_5	PROKKA_01467	alpha-ribazole phosphatase	K01834	Thermosediminibacter oceani	102.488	4.0643e-56	45.2736	Bacteria	Firmicutes	Clostridia	Thermoanaerobacterales		Thermosediminibacter	oceani
QV1.1A	contig_5	PROKKA_01470	inosine-5'-monophosphate dehydrogenase	K00088	Clostridiales bacterium PH28_bin88	100.207	0	80.3719	Bacteria	Firmicutes	Clostridia	Clostridiales
QV1.1A	contig_5	PROKKA_01472	AP4A hydrolase	K03574	Clostridiales bacterium PH28_bin88	100	2.75101e-74	71.6312	Bacteria	Firmicutes	Clostridia	Clostridiales
QV1.1A	contig_5	PROKKA_01473	tRNA-i(6)A37 thiotransferase enzyme MiaB	K06168	Clostridiales bacterium PH28_bin88	96.1969	0	61.5213	Bacteria	Firmicutes	Clostridia	Clostridiales
QV1.1A	contig_5	PROKKA_01474	DNA mismatch repair protein MutS	K03555	Clostridiales bacterium PH28_bin88	99.8851	0	52.5287	Bacteria	Firmicutes	Clostridia	Clostridiales
QV1.1A	contig_5	PROKKA_01475	DNA mismatch repair protein	K03572	Caloramator mitchellensis	100.167	2.95671e-135	39.5	Bacteria	Firmicutes	Clostridia	Clostridiales	Clostridiaceae	Caloramator	mitchellensis
QV1.1A	contig_5	PROKKA_01476	tRNA delta(2)-isopentenylpyrophosphate transferase	K00791	Clostridiales bacterium PH28_bin88	98.452	1.91184e-117	51.7028	Bacteria	Firmicutes	Clostridia	Clostridiales
QV1.1A	contig_5	PROKKA_01477	RNA chaperone Hfq	K03666	Clostridiales bacterium PH28_bin88	97.4684	8.49728e-42	81.0127	Bacteria	Firmicutes	Clostridia	Clostridiales
QV1.1A	contig_5	PROKKA_01478	Cys/Met metabolism pyridoxal-phosphate-dependent enzyme	K01758	Clostridiales bacterium PH28_bin88	94.2993	1.72885e-156	52.7316	Bacteria	Firmicutes	Clostridia	Clostridiales
QV1.1A	contig_5	PROKKA_01479	transcriptional repressor, LexA family	K01356	Thermincola	82.5	1.58528e-96	56.25	Bacteria	Firmicutes	Clostridia	Clostridiales	Peptococcaceae	Thermincola
QV1.1A	contig_5	PROKKA_01480	Cell division suppressor protein YneA		Fervidicella metallireducens	82.8571	2.48272e-13	33.3333	Bacteria	Firmicutes	Clostridia	Clostridiales	Clostridiaceae	Fervidcella	metallireducens
QV1.1A	contig_5	PROKKA_01481	1,2-diacylglycerol 3-glucosyltransferase	K03429	Clostridiales bacterium PH28_bin88	99.2084	1.34785e-174	61.7414	Bacteria	Firmicutes	Clostridia	Clostridiales
QV1.1A	contig_5	PROKKA_01482	ribonucleotide-diphosphate reductase subunit alpha	K00525	Clostridiales bacterium PH28_bin88	100.131	0	72.549	Bacteria	Firmicutes	Clostridia	Clostridiales
QV1.1A	contig_5	PROKKA_01484	elongation factor G	K02355	Clostridiales bacterium PH28_bin88	97.9442	0	74.0088	Bacteria	Firmicutes	Clostridia	Clostridiales
QV1.1A	contig_5	PROKKA_01485	hypothetical protein	K06409	Clostridiales bacterium PH28_bin88	97.271	1.14811e-156	48.3431	Bacteria	Firmicutes	Clostridia	Clostridiales
QV1.1A	contig_5	PROKKA_01486	5'-nucleotidase ;exopolyphosphatase ;3'-nucleotidase	K03787	Clostridiales bacterium PH28_bin88	99.2126	4.6743e-116	63.3858	Bacteria	Firmicutes	Clostridia	Clostridiales
QV1.1A	contig_5	PROKKA_01488	TPR repeat-containing protein	K12600	Clostridiales bacterium PH28_bin88	95.6731	7.13733e-33	31.7308	Bacteria	Firmicutes	Clostridia	Clostridiales
QV1.1A	contig_5	PROKKA_01488	TPR repeat-containing protein	K12600	Clostridiales bacterium PH28_bin88	87.0192	3.04444e-06	19.7115	Bacteria	Firmicutes	Clostridia	Clostridiales
QV1.1A	contig_5	PROKKA_01488	TPR repeat-containing protein	K12600	Clostridiales bacterium PH28_bin88	64.4231	0.000856142	15.3846	Bacteria	Firmicutes	Clostridia	Clostridiales
QV1.1A	contig_5	PROKKA_01489	ferric uptake regulator, Fur family	K03711	Clostridiales bacterium PH28_bin88	99.3007	1.8824e-71	69.9301	Bacteria	Firmicutes	Clostridia	Clostridiales
QV1.1A	contig_5	PROKKA_01492	fumarate hydratase subunit beta	K01678	Desulfotomaculum gibsoniae	96.9697	1.07046e-75	69.697	Bacteria	Firmicutes	Clostridia	Clostridiales	Peptococcaeae	Desulfotomaculum	gibsoniae
QV1.1A	contig_5	PROKKA_01493	fumarate hydratase	K01677	Clostridiales bacterium PH28_bin88	100	2.88869e-154	73.9286	Bacteria	Firmicutes	Clostridia	Clostridiales
QV1.1A	contig_5	PROKKA_01494	glutaconyl-CoA decarboxylase beta subunit	K01572	Clostridiales bacterium PH28_bin88	100	0	81.4516	Bacteria	Firmicutes	Clostridia	Clostridiales
QV1.1A	contig_5	PROKKA_01496	acetyl-CoA carboxylase alpha subunit	K01966	Clostridiales bacterium PH28_bin88	100	0	75.969	Bacteria	Firmicutes	Clostridia	Clostridiales
QV1.1A	contig_5	PROKKA_01497	lactoylglutathione lyase	K01759	Clostridiales bacterium PH28_bin88	99.2593	1.52152e-71	74.8148	Bacteria	Firmicutes	Clostridia	Clostridiales
QV1.1A	contig_5	PROKKA_01500	succinyl-CoA synthetase (ADP-forming) alpha subunit	K01902	Clostridiales bacterium PH28_bin88	99.6528	1.09216e-162	75.6944	Bacteria	Firmicutes	Clostridia	Clostridiales
QV1.1A	contig_5	PROKKA_01501	succinyl-CoA synthetase, beta subunit	K01903	Clostridiales bacterium PH28_bin88	99.7283	3.25141e-177	66.0326	Bacteria	Firmicutes	Clostridia	Clostridiales
QV1.1A	contig_5	PROKKA_01503	S-adenosyl-L-homocysteine hydrolase	K01251	Peptococcaceae bacterium BICA1-8	98.3254	0	64.1148	Bacteria	Firmicutes	Clostridia	Clostridiales	Peptococcaceae
QV1.1A	contig_5	PROKKA_01506	DNA replication protein DnaD	K02086	Moorella sp. 60_41	79.322	8.05925e-60	34.9153	Bacteria	Firmicutes	Clostridia	Thermoanaerobacterales	Thermoanaerobacteraceae	Moorella
QV1.1A	contig_5	PROKKA_01507	potassium transporter peripheral membrane component	K03499	Clostridiales bacterium PH28_bin88	99.5516	0	71.7489	Bacteria	Firmicutes	Clostridia	Clostridiales
QV1.1A	contig_5	PROKKA_01507	potassium transporter peripheral membrane component	K03499	Clostridiales bacterium PH28_bin88	49.5516	9.03195e-26	14.574	Bacteria	Firmicutes	Clostridia	Clostridiales
QV1.1A	contig_5	PROKKA_01510	methylenetetrahydrofolate reductase	K00297	Clostridiales bacterium PH28_bin88	99.6743	0	83.7134	Bacteria	Firmicutes	Clostridia	Clostridiales
QV1.1A	contig_5	PROKKA_01512	coenzyme F420-non-reducing hydrogenase (methyl viologen-reducing hydrogenase), delta subunit	K14127	Moorella sp. 60_41	104.895	5.58129e-79	79.7203	Bacteria	Firmicutes	Clostridia	Thermoanaerobacterales	Thermoanaerobacteraceae	Moorella
QV1.1A	contig_5	PROKKA_01513	4Fe-4S ferredoxin iron-sulfur binding domain-containing protein	K03388	Clostridiales bacterium PH28_bin88	98.1916	0	74.0121	Bacteria	Firmicutes	Clostridia	Clostridiales
QV1.1A	contig_5	PROKKA_01513	4Fe-4S ferredoxin iron-sulfur binding domain-containing protein	K03388	Clostridiales bacterium PH28_bin88	6.16209	0.00191341	1.9424	Bacteria	Firmicutes	Clostridia	Clostridiales
QV1.1A	contig_5	PROKKA_01514	hypothetical protein	K03389	Clostridiales bacterium PH28_bin88	96.1938	8.99002e-143	65.0519	Bacteria	Firmicutes	Clostridia	Clostridiales
QV1.1A	contig_5	PROKKA_01515	heterodisulfide reductase, C subunit	K03390	Clostridiales bacterium PH28_bin88	94.2408	1.60936e-82	58.6387	Bacteria	Firmicutes	Clostridia	Clostridiales
QV1.1A	contig_5	PROKKA_01516	methyltetrahydrofolate:corrinoid/iron-sulfur protein methyltransferase	K00548	Clostridiales bacterium PH28_bin88	100	8.74932e-150	80.5556	Bacteria	Firmicutes	Clostridia	Clostridiales
QV1.1A	contig_5	PROKKA_01517	acetyl-CoA decarbonylase/synthase complex subunit delta	K00194	Clostridiales bacterium PH28_bin88	99.0798	0	75.4601	Bacteria	Firmicutes	Clostridia	Clostridiales
QV1.1A	contig_5	PROKKA_01518	carbon monoxide dehydrogenase maturation factor	K07321	Clostridiales bacterium PH28_bin88	100	1.23774e-115	66.4	Bacteria	Firmicutes	Clostridia	Clostridiales
QV1.1A	contig_5	PROKKA_01519	2Fe-2S iron-sulfur cluster binding domain-containing protein 3	K00523	Clostridiales bacterium PH28_bin88	99.5298	0	66.3009	Bacteria	Firmicutes	Clostridia	Clostridiales
QV1.1A	contig_5	PROKKA_01520	acetyl-CoA decarbonylase/synthase complex subunit gamma	K00197	Clostridiales bacterium PH28_bin88	100	0	72.912	Bacteria	Firmicutes	Clostridia	Clostridiales
QV1.1A	contig_5	PROKKA_01521	bifunctional acetyl-CoA decarbonylase/synthase complex subunit alpha/beta	K14138	Dethiobacter alkaliphilus	100	0	77.7166	Bacteria	Firmicutes	Clostridia	Clostridiales	Syntrophomonadaceae	Dethiobacter	alkaliphilus
QV1.1A	contig_5	PROKKA_01522	carbon monoxide dehydrogenase/acetyl-CoA synthase beta subunit	K00190	Dethiobacter alkaliphilus	71.8263	0	48.5523	Bacteria	Firmicutes	Clostridia	Clostridiales	Syntrophomonadaceae	Dethiobacter	alkaliphilus
QV1.1A	contig_5	PROKKA_01523	acetyl-CoA decarbonylase/synthase complex subunit gamma	K00197	Candidatus Desulforudis audaxviator	98.8987	6.38405e-130	45.5947	Bacteria	Firmicutes	Clostridia	Clostridiales	Peptococcaceae	Desulforudis	audaxviator
QV1.1A	contig_5	PROKKA_01524	acetyl-CoA decarbonylase/synthase complex subunit beta	K00193	Candidatus Desulforudis audaxviator	99.2405	0	65.8228	Bacteria	Firmicutes	Clostridia	Clostridiales	Peptococcaceae	Desulforudis	audaxviator
QV1.1A	contig_5	PROKKA_01525	CO dehydrogenase/acetyl-CoA synthase complex, epsilon subunit	K00195	Candidatus Desulforudis audaxviator	96.2366	2.11591e-87	64.5161	Bacteria	Firmicutes	Clostridia	Clostridiales	Peptococcaceae	Desulforudis	audaxviator
QV1.1A	contig_5	PROKKA_01526	acetyl-CoA decarbonylase/synthase complex subunit alpha	K00192	Candidatus Desulforudis audaxviator	100.13	0	70.9635	Bacteria	Firmicutes	Clostridia	Clostridiales	Peptococcaceae	Desulforudis	audaxviator
QV1.1A	contig_5	PROKKA_01527	acetyl-CoA decarbonylase/synthase complex subunit delta	K00194	Candidatus Desulforudis audaxviator MP104C	101.365	9.15848e-100	50.1706	Bacteria	Firmicutes	Clostridia	Clostridiales	Peptococcaceae	Desulforudis	audaxviator
QV1.1A	contig_5	PROKKA_01528	methyltetrahydrofolate:corrinoid/iron-sulfur protein methyltransferase	K00548	Candidatus Desulforudis audaxviator	100	1.99369e-122	60.9589	Bacteria	Firmicutes	Clostridia	Clostridiales	Peptococcaceae	Desulforudis	audaxviator
QV1.1A	contig_5	PROKKA_01534	integrase family protein	K14059	Thermoanaerobacterium saccharolyticum	100.504	8.19935e-135	51.3854	Bacteria	Firmicutes	Clostridia	Thermoanaerobacterales	Thermoanaerobacteraceae	Thermoanaerobacterium	saccharolyticum
QV1.1A	contig_5	PROKKA_01544	M23 peptidase domain-containing protein	K01417	Desulfitibacter sp. BRH_c19	104.902	9.91305e-52	35.2941	Bacteria	Firmicutes	Clostridia	Clostridiales	Peptococcaceae	Desulfitibacter
QV1.1A	contig_5	PROKKA_01545	type-IV secretion system protein TraC	K12063	Clostridiales bacterium PH28_bin88	100.517	0	73.7931	Bacteria	Firmicutes	Clostridia	Clostridiales
QV1.1A	contig_5	PROKKA_01552	TraG family protein	K03205	Desulfitibacter sp. BRH_c19	93.0723	0	51.2048	Bacteria	Firmicutes	Clostridia	Clostridiales	Peptococcaceae	Desulfitibacter
QV1.1A	contig_5	PROKKA_01554	phage DNA primase-like protein	K00992	Candidatus Acetothermus autotrophicum	97.0027	0	46.1853	Bacteria	Bacteroidetes	Bacteroidia	Bacteroidales	Bacteroidaceae	Acetothermus	autorophicum
QV1.1A	contig_5	PROKKA_01557	chaperonin GroEL	K04077	Clostridiales bacterium PH28_bin88	100.371	0	91.4657	Bacteria	Firmicutes	Clostridia	Clostridiales
QV1.1A	contig_5	PROKKA_01558	chaperonin Cpn10	K04078	Clostridiales bacterium PH28_bin88	98.9362	9.09324e-52	87.234	Bacteria	Firmicutes	Clostridia	Clostridiales
QV1.1A	contig_5	PROKKA_01559	di-trans,poly-cis-decaprenylcistransferase	K00806	Desulfotomaculum hydrothermale	99.0868	1.25898e-110	70.3196	Bacteria	Firmicutes	Clostridia	Clostridiales	Peptococcaeae	Desulfotomaculum	hydrothermale
QV1.1A	contig_5	PROKKA_01560	phosphoesterase	K01175	Firmicutes bacterium MLFW-2	98.8124	3.35023e-149	49.6437	Bacteria	Firmicutes
QV1.1A	contig_5	PROKKA_01562	nitrite reductase [NAD(P)H] large subunit	K00362	Moorella thermoacetica	100	5.43007e-75	47.0339	Bacteria	Firmicutes	Clostridia	Thermoanaerobacterales	Thermoanaerobacteraceae	Moorella	thermoacetica
QV1.1A	contig_6	PROKKA_01567	CoA-binding domain protein	K09181	Desulfotomaculum kuznetsovii DSM 6115	98.8842	0	52.9986	Bacteria	Firmicutes	Clostridia	Clostridiales	Peptococcaeae	Desulfotomaculum	kuznetsovii
QV1.1A	contig_6	PROKKA_01568	trap-type C4-dicarboxylate transport system, large permease component	K11690	Clostridiales bacterium PH28_bin88	94.5166	0	63.7807	Bacteria	Firmicutes	Clostridia	Clostridiales
QV1.1A	contig_6	PROKKA_01572	carboxyl transferase	K01966	Desulfotomaculum kuznetsovii DSM 6115	100	0	82.2612	Bacteria	Firmicutes	Clostridia	Clostridiales	Peptococcaeae	Desulfotomaculum	kuznetsovii
QV1.1A	contig_6	PROKKA_01573	short-chain specific acyl-CoA dehydrogenase	K00257	Clostridiales bacterium PH28_bin88	99.7389	0	79.3734	Bacteria	Firmicutes	Clostridia	Clostridiales
QV1.1A	contig_6	PROKKA_01574	PAS modulated sigma54 specific transcriptional regulator, Fis family	K03721	Clostridiales bacterium PH28_bin88	96.3087	0	70.4698	Bacteria	Firmicutes	Clostridia	Clostridiales
QV1.1A	contig_6	PROKKA_01574	PAS modulated sigma54 specific transcriptional regulator, Fis family	K03721	Clostridiales bacterium PH28_bin88	22.3154	0.506159	5.36913	Bacteria	Firmicutes	Clostridia	Clostridiales
QV1.1A	contig_6	PROKKA_01575	cell division topological specificity factor MinE	K03608	Clostridiales bacterium PH28_bin88	100	2.35196e-42	75.8242	Bacteria	Firmicutes	Clostridia	Clostridiales
QV1.1A	contig_6	PROKKA_01576	septum formation inhibitor-activating ATPase	K03609	Clostridiales bacterium DRI-13	99.2453	5.36937e-155	81.8868	Bacteria	Firmicutes	Clostridia	Clostridiales
QV1.1A	contig_6	PROKKA_01577	septum formation inhibitor MinC	K03610	Clostridiales bacterium PH28_bin88	66.0819	1.13761e-58	49.1228	Bacteria	Firmicutes	Clostridia	Clostridiales
QV1.1A	contig_6	PROKKA_01578	peptidoglycan glycosyltransferase	K05515	Desulfitibacter alkalitolerans	93.8889	0	51.6667	Bacteria	Firmicutes	Clostridia	Clostridiales	Peptococcaceae	Desulfitibacter	alkalitolerans
QV1.1A	contig_6	PROKKA_01579	hypothetical protein	K03571	Desulfotomaculum reducens	91.3295	6.37602e-25	38.1503	Bacteria	Firmicutes	Clostridia	Clostridiales	Peptococcaeae	Desulfotomaculum	reducens
QV1.1A	contig_6	PROKKA_01580	rod shape-determining protein MreC	K03570	Clostridiales bacterium PH28_bin88	91.3669	6.75576e-94	51.4388	Bacteria	Firmicutes	Clostridia	Clostridiales
QV1.1A	contig_6	PROKKA_01581	rod shape-determining protein MreB	K03569	Clostridiales bacterium PH28_bin88	100	0	84.3478	Bacteria	Firmicutes	Clostridia	Clostridiales
QV1.1A	contig_6	PROKKA_01582	DNA repair protein RadC	K03630	Clostridiales bacterium PH28_bin88	100	3.10593e-104	68.2008	Bacteria	Firmicutes	Clostridia	Clostridiales
QV1.1A	contig_6	PROKKA_01583	maf protein	K06287	Fervidicola ferrireducens	99.4819	2.68151e-67	55.9585	Bacteria	Firmicutes	Clostridia	Clostridiales	Syntrophomonadaceae	Fervidicola	ferrireducens
QV1.1A	contig_6	PROKKA_01584	redox-sensing transcriptional repressor REX	K01926	Clostridiales bacterium PH28_bin88	99.5283	1.83993e-126	83.4906	Bacteria	Firmicutes	Clostridia	Clostridiales
QV1.1A	contig_6	PROKKA_01585	FolC bifunctional protein	K11754	Clostridiales bacterium PH28_bin88	95.5357	0	60.9375	Bacteria	Firmicutes	Clostridia	Clostridiales
QV1.1A	contig_6	PROKKA_01586	valyl-tRNA synthetase	K01873	Clostridiales bacterium PH28_bin88	99.6618	0	72.4915	Bacteria	Firmicutes	Clostridia	Clostridiales
QV1.1A	contig_6	PROKKA_01587	lao/ao transport system ATPase	K07588	Clostridiales bacterium PH28_bin88	96.5732	9.94501e-132	59.19	Bacteria	Firmicutes	Clostridia	Clostridiales
QV1.1A	contig_6	PROKKA_01589	gtpase engb	K03978	Clostridiales bacterium PH28_bin88	94.6078	3.13351e-69	50.9804	Bacteria	Firmicutes	Clostridia	Clostridiales
QV1.1A	contig_6	PROKKA_01590	Lon-A peptidase	K01338	Clostridiales bacterium PH28_bin88	99.7497	0	83.4793	Bacteria	Firmicutes	Clostridia	Clostridiales
QV1.1A	contig_6	PROKKA_01591	ATP-dependent protease	K04076	Clostridiales bacterium PH28_bin88	99.6479	0	80.8099	Bacteria	Firmicutes	Clostridia	Clostridiales
QV1.1A	contig_6	PROKKA_01592	ATP-dependent protease ATP-binding subunit ClpX	K03544	Clostridiales bacterium PH28_bin88	99.7619	0	93.8095	Bacteria	Firmicutes	Clostridia	Clostridiales
QV1.1A	contig_6	PROKKA_01593	ATP-dependent Clp protease proteolytic subunit	K01358	Moorella thermoacetica	99.5	9.20344e-125	85	Bacteria	Firmicutes	Clostridia	Thermoanaerobacterales	Thermoanaerobacteraceae	Moorella	thermoacetica
QV1.1A	contig_6	PROKKA_01594	trigger factor	K03545	Clostridiales bacterium PH28_bin88	100.224	0	62.3318	Bacteria	Firmicutes	Clostridia	Clostridiales
QV1.1A	contig_6	PROKKA_01601	Phosphodiesterase YfcE		Clostridiales bacterium PH28_bin88	100	3.51289e-46	49.0683	Bacteria	Firmicutes	Clostridia	Clostridiales
QV1.1A	contig_6	PROKKA_01602	nucleoside-triphosphatase	K01516	Clostridiales bacterium PH28_bin88	98.9899	1.23998e-86	65.6566	Bacteria	Firmicutes	Clostridia	Clostridiales
QV1.1A	contig_6	PROKKA_01603	ribonuclease PH	K00989	Clostridiales bacterium PH28_bin88	99.5951	1.06968e-125	69.6356	Bacteria	Firmicutes	Clostridia	Clostridiales
QV1.1A	contig_6	PROKKA_01605	beta-lactamase superfamily hydrolase	K01567	Desulfotomaculum acetoxidans	101.6	2.57201e-73	45.6	Bacteria	Firmicutes	Clostridia	Clostridiales	Peptococcaeae	Desulfotomaculum	acetoxidans
QV1.1A	contig_6	PROKKA_01606	inositol monophosphatase	K01092	Desulfitibacter alkalitolerans	99.2188	2.94714e-106	54.6875	Bacteria	Firmicutes	Clostridia	Clostridiales	Peptococcaceae	Desulfitibacter	alkalitolerans
QV1.1A	contig_6	PROKKA_01607	ABC transporter related	K05780	Aneurinibacillus terranovensis	95.0413	6.80751e-111	64.876	Bacteria	Firmicutes	Bacilli	Bacilliales	Paenibacillaceae	Aneurinibacillus	terranovensis
QV1.1A	contig_6	PROKKA_01608	transferase hexapeptide protein	K00680	Geobacillus sp. 8	98.5294	9.20321e-105	67.6471	Bacteria	Firmicutes	Bacilli	Bacilliales	Bacillaceae	Geobacillus
QV1.1A	contig_6	PROKKA_01609	phosphonate metabolism protein	K06162	Desulfosporosinus sp. OT	99.4898	0	64.2857	Bacteria	Firmicutes	Clostridia	Clostridiales	Peptococcaceae	Desulfosporosinus
QV1.1A	contig_6	PROKKA_01610	ABC transporter related	K05781	Bacillus bataviensis	96.5278	1.48918e-157	74.3056	Bacteria	Firmicutes	Bacilli	Bacilliales	Bacillaceae	Bacillus	bataviensis
QV1.1A	contig_6	PROKKA_01611	phosphonate metabolism PhnJ	K06163	Bacillus sp. 2_A_57_CT2	99.6403	1.61998e-167	79.8561	Bacteria	Firmicutes	Bacilli	Bacilliales	Bacillaceae	Bacillus
QV1.1A	contig_6	PROKKA_01612	phosphonate metabolism protein	K06164	Desulfosporosinus youngiae	98.6667	0	66.4	Bacteria	Firmicutes	Clostridia	Clostridiales	Peptococcaceae	Desulfosporosinus	youngiae
QV1.1A	contig_6	PROKKA_01613	phosphonate metabolism protein	K06165	Brevibacillus massiliensis	98.9796	1.11925e-71	52.0408	Bacteria	Firmicutes	Bacilli	Bacilliales	Paenibacillaceae	Brevibacillus	massiliensis
QV1.1A	contig_6	PROKKA_01614	phosphonate C-P lyase system protein PhnG	K06166	Bacillaceae	92.7152	8.52376e-57	56.2914	Bacteria	Firmicutes	Bacilli	Bacilliales	Bacillaceae
QV1.1A	contig_6	PROKKA_01615	phosphonate ABC transporter, inner membrane subunit	K02042	Fibrisoma limi	100.362	1.44666e-79	48.1884	Bacteria	Bacteroidetes	Cytophagia	Cytophagales	Cytophagaceae	Fibrisoma	limi
QV1.1A	contig_6	PROKKA_01616	phosphonate ABC transporter, inner membrane	K02042	Herbaspirillum frisingense	92.9368	5.5933e-69	43.8662	Bacteria	Proteobacteria	Betaproteobacteria	Burkholderiales	Oxalobacteraceae	Herbaspirillus	frisingense
QV1.1A	contig_6	PROKKA_01617	phosphonate ABC transporter ATPase subunit	K02041	Fibrisoma limi	99.2248	2.31226e-88	52.7132	Bacteria	Bacteroidetes	Cytophagia	Cytophagales	Cytophagaceae	Fibrisoma	limi
QV1.1A	contig_6	PROKKA_01618	phosphonate ABC transporter, periplasmic	K02044	Methanolobus tindarius	94.2675	6.93728e-75	36.6242	Archaea	Euryarchaeota	Methanomicrobia	Methanosarcinales	Methanosarcinaceae	Methanolobus	oregonensis
QV1.1A	contig_6	PROKKA_01619	transcriptional regulator, GntR family	K03710	Bacillus sp. SA1-12	86.9888	2.94489e-83	45.3532	Bacteria	Firmicutes	Bacilli	Bacilliales	Bacillaceae	Bacillus
QV1.1A	contig_6	PROKKA_01620	methylaspartate mutase, E subunit	K01846	Desulfotomaculum hydrothermale	99.1736	1.90563e-168	50.8264	Bacteria	Firmicutes	Clostridia	Clostridiales	Peptococcaeae	Desulfotomaculum	hydrothermale
QV1.1A	contig_6	PROKKA_01621	germination protein GerM	K06298	Moorella thermoacetica	96.1165	7.38742e-57	53.8835	Bacteria	Firmicutes	Clostridia	Thermoanaerobacterales	Thermoanaerobacteraceae	Moorella	thermoacetica
QV1.1A	contig_6	PROKKA_01622	two component transcriptional regulator, LytTR family	K02477	Clostridiales bacterium PH28_bin88	104.418	5.5791e-135	76.3052	Bacteria	Firmicutes	Clostridia	Clostridiales
QV1.1A	contig_6	PROKKA_01623	major facilitator superfamily MFS_1	K08161	Clostridium ragsdalei P11	96.2217	1.85795e-116	46.5995	Bacteria	Firmicutes	Clostridia	Clostridiales	Clostridiaceae	Clostridium	ragsdalei
QV1.1A	contig_6	PROKKA_01624	tRNA 2'-O-methylase	K07254	Desulforegula conservatrix	99.5951	7.15372e-119	67.2065	Bacteria	Proteobacteria	Deltaproteobacteria	Desulfobacterales	Desulfobacteraceae	Desulforegula	conservatrix
QV1.1A	contig_6	PROKKA_01627	sorbitol-6-phosphate dehydrogenase	K00068	Aneurinibacillus soli	98.4674	2.82367e-63	40.2299	Bacteria	Firmicutes	Bacilli	Bacilliales	Paenibacillaceae	Aneurinibacillus	soli
QV1.1A	contig_6	PROKKA_01629	hypothetical protein	K07793	Defluviitalea phaphyphila	96.994	2.55422e-128	42.2846	Bacteria	Firmicutes	Clostridia	Clostridiales	Defluviitaleaceae	Defluviitalea	phaphyphila
QV1.1A	contig_6	PROKKA_01631	hypothetical protein	K09788	Achromobacter xylosoxidans	76.6082	1.35957e-36	28.9474	Bacteria	Proteobacteria	Betaproteobacteria	Burkholderiales	Alcaligenaceae	Achromobacter	xylosoxidans
QV1.1A	contig_6	PROKKA_01632	gluconolactonase	K01053	Candidatus Bathyarchaeota archaeon B26-2	96.2069	3.69114e-119	57.5862	Archaea	Bathyarchaeota
QV1.1A	contig_6	PROKKA_01634	anaerobic ribonucleoside-triphosphate reductase activating protein	K04069	Desulfotomaculum reducens	99.6466	1.27813e-123	58.3039	Bacteria	Firmicutes	Clostridia	Clostridiales	Peptococcaeae	Desulfotomaculum	reducens
QV1.1A	contig_6	PROKKA_01635	glycine cleavage system H protein	K02437	Desulfotomaculum alkaliphilum	96.2687	3.02787e-56	61.9403	Bacteria	Firmicutes	Clostridia	Clostridiales	Peptococcaeae	Desulfotomaculum	alkaliphilum
QV1.1A	contig_6	PROKKA_01636	dihydrodipicolinate synthetase	K01714	Lunatimonas lonarensis	98.0456	4.8456e-39	33.8762	Bacteria	Bacteroidetes	Cytophagia	Cytophagales	Cyclobacteriaceae	Lunatimonas	lonarensis
QV1.1A	contig_6	PROKKA_01638	triosephosphate isomerase	K01803	Moorella glycerini	99.6764	2.27119e-159	70.5502	Bacteria	Firmicutes	Clostridia	Thermoanaerobacterales	Thermoanaerobacteraceae	Moorella	glycerini
QV1.1A	contig_6	PROKKA_01639	subunit of 2-[hydroxy(phenyl)methyl]-succinyl-CoA DH	K07548	uncultured marine group II/III euryarchaeote KM3_170_G02	99.2278	6.66462e-57	39.3822	Archaea
QV1.1A	contig_6	PROKKA_01640	dihydrodipicolinate synthetase	K11395	alpha proteobacterium AAP38	93.0693	1.81497e-22	27.3927	Bacteria	Proteobacteria	Alphaproteobacteria
QV1.1A	contig_6	PROKKA_01641	hypothetical protein	K07793	Moorella glycerini	98.3471	0	65.9091	Bacteria	Firmicutes	Clostridia	Thermoanaerobacterales	Thermoanaerobacteraceae	Moorella	glycerini
QV1.1A	contig_6	PROKKA_01643	hypothetical protein	K07795	Thermosinus carboxydivorans	68.4706	7.68998e-37	24	Bacteria	Firmicutes	Clostridia	Clostridiales	Acidaminococcaceae	Thermosinus	carboxydivorans
QV1.1A	contig_6	PROKKA_01646	hydrogenase accessory protein HypB	K04652	Alkaliphilus transvaalensis	99.5516	5.49074e-124	75.7848	Bacteria	Firmicutes	Clostridia	Clostridiales	Clostridiaceae	Alkaliphilus	transvaalensis
QV1.1A	contig_6	PROKKA_01647	FAD-dependent pyridine nucleotide-disulfide oxidoreductase	K00123	Caloramator sp. ALD01	100	0	74.0782	Bacteria	Firmicutes	Clostridia	Clostridiales	Clostridiaceae	Caloramator
QV1.1A	contig_6	PROKKA_01649	hydrogenase nickel incorporation protein	K04651	Anaerosalibacter sp. ND1	100	8.55287e-51	65.4867	Bacteria	Firmicutes	Clostridia	Clostridiales	Clostridiaceae	Anaerosalibacter
QV1.1A	contig_6	PROKKA_01650	putative oxidoreductase	K08322	Desulfotomaculum nigrificans	99.115	1.46666e-127	53.9823	Bacteria	Firmicutes	Clostridia	Clostridiales	Peptococcaeae	Desulfotomaculum	nigrificans
QV1.1A	contig_6	PROKKA_01651	D-galactarate dehydratase/altronate hydrolase domain-containing protein	K01685	Dehalococcoidia bacterium SG8_51_3	100	0	63.2911	Bacteria	Chloroflexi	Dehalococcoidia	Dehalococcoidetes	Dehalococcoidaceae	Dehalococcoides
QV1.1A	contig_6	PROKKA_01653	CRP/FNR family transcriptional regulator	K01420	Desulfitobacterium hafniense	97.8723	1.19429e-47	36.5957	Bacteria	Firmicutes	Clostridia	Clostridiales	Peptococcaceae	Desulfitobacterium	hafniense
QV1.1A	contig_6	PROKKA_01655	two-component response regulator	K07720	Desulfotomaculum reducens	100	5.61606e-138	74.3191	Bacteria	Firmicutes	Clostridia	Clostridiales	Peptococcaeae	Desulfotomaculum	reducens
QV1.1A	contig_6	PROKKA_01656	histidine kinase	K00936	Desulfotomaculum reducens	100	0	80.8564	Bacteria	Firmicutes	Clostridia	Clostridiales	Peptococcaeae	Desulfotomaculum	reducens
QV1.1A	contig_6	PROKKA_01657	hypothetical protein	K04027	Desulfitobacterium	100	4.60489e-46	93.617	Bacteria	Firmicutes	Clostridia	Clostridiales	Peptococcaceae	Desulfitobacterium
QV1.1A	contig_6	PROKKA_01658	propanediol utilization	K13923	Desulfotomaculum ruminis	100.469	5.5315e-115	79.8122	Bacteria	Firmicutes	Clostridia	Clostridiales	Peptococcaeae	Desulfotomaculum	ruminis
QV1.1A	contig_6	PROKKA_01659	acetaldehyde dehydrogenase (acetylating)	K00132	Desulfosporosinus meridiei DSM 13257	80.1314	0	63.3826	Bacteria	Firmicutes	Clostridia	Clostridiales	Peptococcaceae	Desulfosporosinus
QV1.1A	contig_6	PROKKA_01660	carbon dioxide concentrating mechanism protein	K08700	Desulfosporosinus acididurans	99.4505	1.05737e-83	74.7253	Bacteria	Firmicutes	Clostridia	Clostridiales	Peptococcaceae	Desulfosporosinus	acididurans
QV1.1A	contig_6	PROKKA_01661	electron transport complex, RnfABCDGE type, C subunit	K03615	Desulfotomaculum reducens	100	0	76.9231	Bacteria	Firmicutes	Clostridia	Clostridiales	Peptococcaeae	Desulfotomaculum	reducens
QV1.1A	contig_6	PROKKA_01662	ethanolamine utilization protein EutN/carboxysome structural protein CcmL	K04028	Desulfosporosinus acididurans	100	8.65468e-49	90.6977	Bacteria	Firmicutes	Clostridia	Clostridiales	Peptococcaceae	Desulfosporosinus	acididurans
QV1.1A	contig_6	PROKKA_01664	ethanolamine utilization protein EutJ family protein	K04024	Desulfotomaculum ruminis	98.2014	5.95532e-167	81.6547	Bacteria	Firmicutes	Clostridia	Clostridiales	Peptococcaeae	Desulfotomaculum	rumins
QV1.1A	contig_6	PROKKA_01665	microcompartments protein	K04031	Desulfotomaculum reducens	100	6.76366e-62	82.0513	Bacteria	Firmicutes	Clostridia	Clostridiales	Peptococcaeae	Desulfotomaculum	reducens
QV1.1A	contig_6	PROKKA_01666	glycyl-radical activating family protein	K04069	Desulfosporosinus sp. HMP52	99.0683	1.33909e-165	72.0497	Bacteria	Firmicutes	Clostridia	Clostridiales	Peptococcaceae	Desulfosporosinus
QV1.1A	contig_6	PROKKA_01669	formate C-acetyltransferase	K00656	Desulfotomaculum reducens	99.8821	0	87.1462	Bacteria	Firmicutes	Clostridia	Clostridiales	Peptococcaeae	Desulfotomaculum	reducens
QV1.1A	contig_6	PROKKA_01670	iron-containing alcohol dehydrogenase	K04072	Desulfotomaculum reducens MI-1	100	0	78.3069	Bacteria	Firmicutes	Clostridia	Clostridiales	Peptococcaeae	Desulfotomaculum	reducens
QV1.1A	contig_6	PROKKA_01671	acetaldehyde dehydrogenase-like protein	K04072	Desulfotomaculum reducens	97.7778	0	78.5859	Bacteria	Firmicutes	Clostridia	Clostridiales	Peptococcaeae	Desulfotomaculum	reducens
QV1.1A	contig_6	PROKKA_01672	ethanolamine utilization protein EutM	K04027	Desulfosporosinus youngiae	100	2.06354e-53	89.5833	Bacteria	Firmicutes	Clostridia	Clostridiales	Peptococcaceae	Desulfosporosinus	youngiae
QV1.1A	contig_6	PROKKA_01673	hypothetical protein	K04027	Desulfotomaculum hydrothermale	98.9796	5.4783e-53	88.7755	Bacteria	Firmicutes	Clostridia	Clostridiales	Peptococcaeae	Desulfotomaculum	hydrothermale
QV1.1A	contig_6	PROKKA_01674	aminoglycoside phosphotransferase	K07251	Desulfotomaculum reducens	99.0132	6.15179e-171	75.3289	Bacteria	Firmicutes	Clostridia	Clostridiales	Peptococcaeae	Desulfotomaculum	reducens
QV1.1A	contig_6	PROKKA_01675	histidinol phosphate aminotransferase	K00817	Clostridiales bacterium PH28_bin88	97.019	5.24947e-155	58.5366	Bacteria	Firmicutes	Clostridia	Clostridiales
QV1.1A	contig_6	PROKKA_01677	phenylacetate-CoA ligase	K01912	Clostridiales bacterium PH28_bin88	97.2286	0	83.3718	Bacteria	Firmicutes	Clostridia	Clostridiales
QV1.1A	contig_6	PROKKA_01678	hypothetical protein	K06415	Clostridiales bacterium PH28_bin88	102.208	0	62.4724	Bacteria	Firmicutes	Clostridia	Clostridiales
QV1.1A	contig_6	PROKKA_01679	hypothetical protein	K09786	Clostridiales bacterium PH28_bin88	99.2147	0	66.4921	Bacteria	Firmicutes	Clostridia	Clostridiales
QV1.1A	contig_6	PROKKA_01680	putative serine protein kinase, PrkA	K07180	Clostridiales bacterium PH28_bin88	100	0	79.6825	Bacteria	Firmicutes	Clostridia	Clostridiales
QV1.1A	contig_6	PROKKA_01682	glucose-6-phosphate isomerase	K06859	Clostridiales bacterium PH28_bin88	94.6939	2.12866e-122	67.3469	Bacteria	Firmicutes	Clostridia	Clostridiales
QV1.1A	contig_6	PROKKA_01683	ribose ABC transporter ribose-binding lipoprotein	K10439	Clostridiales bacterium PH28_bin88	79.8561	4.2803e-92	36.9305	Bacteria	Firmicutes	Clostridia	Clostridiales
QV1.1A	contig_6	PROKKA_01685	cell wall hydrolase/autolysin	K01448	Paenibacillus sp. 32O-W	60.7692	1.54062e-09	29.2308	Bacteria	Firmicutes	Bacilli	Bacilliales	Paenibacillaceae	Paenibacillus
QV1.1A	contig_6	PROKKA_01685	cell wall hydrolase/autolysin	K01448	Paenibacillus sp. 32O-W	53.0769	0.544599	21.5385	Bacteria	Firmicutes	Bacilli	Bacilliales	Paenibacillaceae	Paenibacillus
QV1.1A	contig_6	PROKKA_01686	NAD(FAD)-dependent dehydrogenases and rhodanese-like sulfurtransferase	K00359	Clostridiales bacterium PH28_bin88	99.1166	0	58.8339	Bacteria	Firmicutes	Clostridia	Clostridiales
QV1.1A	contig_6	PROKKA_01687	polysulphide reductase, NrfD	K00185	Clostridiales bacterium PH28_bin88	93.6585	0	67.0732	Bacteria	Firmicutes	Clostridia	Clostridiales
QV1.1A	contig_6	PROKKA_01688	molybdopterin oxidoreductase, iron-sulfur binding subunit	K00184	Clostridiales bacterium PH28_bin88	100	7.18877e-132	67.1815	Bacteria	Firmicutes	Clostridia	Clostridiales
QV1.1A	contig_6	PROKKA_01690	heterodisulfide reductase, subunit D	K08264	Moorella thermoacetica	98.6989	0	78.9963	Bacteria	Firmicutes	Clostridia	Thermoanaerobacterales	Thermoanaerobacteraceae	Moorella	thermoacetica
QV1.1A	contig_6	PROKKA_01691	nitrate reductase subunit gamma	K00374	Clostridiales bacterium PH28_bin88	97.9167	1.23104e-175	69.9405	Bacteria	Firmicutes	Clostridia	Clostridiales
QV1.1A	contig_6	PROKKA_01693	sulfur relay protein, TusE/DsrC/DsvC family	K11179	Ammonifex degensii	94.2308	4.6813e-51	69.2308	Bacteria	Firmicutes	Clostridia	Thermoanaerobacterales	Thermoanaerobacteraceae	Ammonifex	degensii
QV1.1A	contig_6	PROKKA_01695	sulfite reductase, dissimilatory-type beta subunit	K11181	Clostridiales bacterium PH28_bin88	100	0	73.5795	Bacteria	Firmicutes	Clostridia	Clostridiales
QV1.1A	contig_6	PROKKA_01696	dissimilatory sulfite reductase subunit alpha	K11180	Clostridiales bacterium PH28_bin88	100.253	0	70.1266	Bacteria	Firmicutes	Clostridia	Clostridiales
QV1.1A	contig_6	PROKKA_01697	glycyl-radical activating family protein	K04069	Desulfitibacter alkalitolerans	100	5.67756e-18	55.7377	Bacteria	Firmicutes	Clostridia	Clostridiales	Peptococcaceae	Desulfitibacter	alkalitolerans
QV1.1A	contig_6	PROKKA_01698	TusE/DsrC/DsvC family sulfur relay protein	K11179	Moorella sp. 60_41	100	3.0564e-21	50	Bacteria	Firmicutes	Clostridia	Thermoanaerobacterales	Thermoanaerobacteraceae	Moorella
QV1.1A	contig_6	PROKKA_01699	DNA-binding transcriptional repressor PuuR	K14056	Moorella thermoacetica	100	1.34634e-85	52.963	Bacteria	Firmicutes	Clostridia	Thermoanaerobacterales	Thermoanaerobacteraceae	Moorella	thermoacetica
QV1.1A	contig_12	PROKKA_02306	tyrosine recombinase XerD	K04763	Bacillus pseudalcaliphilus	97.6923	6.76658e-79	46.9231	Bacteria	Firmicutes	Bacilli	Bacilliales	Bacillaceae	Bacillus	pseudalcaliphilus
QV1.1A	contig_12	PROKKA_02307	molybdenum ABC transporter, periplasmic molybdate-binding protein	K02020	Desulfotomaculum ruminis	62.3711	3.05494e-41	36.0825	Bacteria	Firmicutes	Clostridia	Clostridiales	Peptococcaeae	Desulfotomaculum	ruminis
QV1.1A	contig_12	PROKKA_02309	methyltransferase	K00599	Clostridium aceticum	100	3.52496e-101	52	Bacteria	Firmicutes	Clostridia	Clostridiales	Clostridiaceae	Clostridium	aceticum
QV1.1A	contig_12	PROKKA_02310	nickel ABC transporter, periplasmic nickel-binding protein	K02035	Clostridium aceticum	100.372	0	64.432	Bacteria	Firmicutes	Clostridia	Clostridiales	Clostridiaceae	Clostridium	aceticum
QV1.1A	contig_12	PROKKA_02311	nickel ABC transporter, permease subunit NikB	K02033	Clostridium aceticum	99.6795	5.22914e-167	69.8718	Bacteria	Firmicutes	Clostridia	Clostridiales	Clostridiaceae	Clostridium	aceticum
QV1.1A	contig_12	PROKKA_02312	nickel ABC transporter, permease subunit NikC	K02034	Clostridium aceticum	99.639	2.56768e-126	64.6209	Bacteria	Firmicutes	Clostridia	Clostridiales	Clostridiaceae	Clostridium	aceticum
QV1.1A	contig_12	PROKKA_02313	oligopeptide/dipeptide ABC transporter, ATPase subunit	K02031	Desulfotomaculum acetoxidans	94.6903	5.28146e-122	51.3274	Bacteria	Firmicutes	Clostridia	Clostridiales	Peptococcaeae	Desulfotomaculum	acetoxidans
QV1.1A	contig_12	PROKKA_02314	oligopeptide ABC transporter (ATP-binding protein)	K02032	Clostridium aceticum	99.0625	5.99149e-134	60	Bacteria	Firmicutes	Clostridia	Clostridiales	Clostridiaceae	Clostridium	aceticum
QV1.1A	contig_12	PROKKA_02316	Na+/solute symporter	K14393	Thermoplasmatales archaeon DG-70	99.2674	0	67.5824	Archaea	Euryarchaeota	Thermoplasmata	Thermoplasmatales
QV1.1A	contig_12	PROKKA_02317	coenzyme F390 synthetase	K01912	Thermoplasmatales archaeon DG-70	99.5876	0	67.2165	Archaea	Euryarchaeota	Thermoplasmata	Thermoplasmatales
QV1.1A	contig_12	PROKKA_02318	phenylacetate--CoA ligase	K01912	Thermoplasmatales archaeon DG-70	103.879	9.72044e-83	35.7759	Archaea	Euryarchaeota	Thermoplasmata	Thermoplasmatales
QV1.1A	contig_12	PROKKA_02319	oxidoreductase FAD/NAD(P)-binding protein	K00529	Dethiobacter alkaliphilus	100.476	1.09571e-171	59.7619	Bacteria	Firmicutes	Clostridia	Clostridiales	Syntrophomonadaceae	Dethiobacter	alkaliphilus
QV1.1A	contig_12	PROKKA_02320	addiction module toxin, RelE/StbE	K06218	Marinimicrobium sp. LS-A18	100	1.61357e-38	72.4138	Bacteria	Proteobacteria	Gammaproteobacteria	Alteromonadales	Alteromonadaceae	Marinimicrobium
QV1.1A	contig_12	PROKKA_02323	putative galactose-1-phosphate uridylyltransferase	K00965	Dethiobacter alkaliphilus	100	1.54232e-154	59.0643	Bacteria	Firmicutes	Clostridia	Clostridiales	Syntrophomonadaceae	Dethiobacter	alkaliphilus
QV1.1A	contig_12	PROKKA_02325	hypothetical protein	K13924	Clostridium clariflavum	99.3217	0	41.1822	Bacteria	Firmicutes	Clostridia	Clostridiales	Clostridiaceae	Clostridium	clariflavum
QV1.1A	contig_12	PROKKA_02328	ATPase, P-type (transporting), HAD superfamily, subfamily IC	K01537	Dethiobacter alkaliphilus AHT 1	99.6725	0	71.3974	Bacteria	Firmicutes	Clostridia	Clostridiales	Syntrophomonadaceae	Dethiobacter	alkaliphilus
QV1.1A	contig_12	PROKKA_02330	hypothetical protein	K09777	Dethiobacter alkaliphilus	100	4.5217e-55	96.6292	Bacteria	Firmicutes	Clostridia	Clostridiales	Syntrophomonadaceae	Dethiobacter	alkaliphilus
QV1.1A	contig_12	PROKKA_02331	guanylate kinase	K00942	Dethiobacter alkaliphilus	100	7.54772e-106	74.5	Bacteria	Firmicutes	Clostridia	Clostridiales	Syntrophomonadaceae	Dethiobacter	alkaliphilus
QV1.1A	contig_12	PROKKA_02332	DNA-directed RNA polymerase, omega subunit	K03060	Dethiobacter alkaliphilus	100	1.49909e-26	78.125	Bacteria	Firmicutes	Clostridia	Clostridiales	Syntrophomonadaceae	Dethiobacter	alkaliphilus
QV1.1A	contig_12	PROKKA_02333	phosphopantothenoylcysteine decarboxylase/phosphopantothenate/cysteine ligase	K13038	Dethiobacter alkaliphilus	98.2587	0	64.9254	Bacteria	Firmicutes	Clostridia	Clostridiales	Syntrophomonadaceae	Dethiobacter	alkaliphilus
QV1.1A	contig_12	PROKKA_02335	primosomal protein	K04066	Dethiobacter alkaliphilus AHT 1	100.252	0	66.2893	Bacteria	Firmicutes	Clostridia	Clostridiales	Syntrophomonadaceae	Dethiobacter	alkaliphilus
QV1.1A	contig_12	PROKKA_02336	peptide deformylase	K01462	Dethiobacter alkaliphilus	90.7407	5.7985e-77	69.1358	Bacteria	Firmicutes	Clostridia	Clostridiales	Syntrophomonadaceae	Dethiobacter	alkaliphilus
QV1.1A	contig_12	PROKKA_02337	methionyl-tRNA formyltransferase	K00604	Dethiobacter alkaliphilus	100	5.15372e-147	65.2733	Bacteria	Firmicutes	Clostridia	Clostridiales	Syntrophomonadaceae	Dethiobacter	alkaliphilus
QV1.1A	contig_12	PROKKA_02340	sun protein	K03500	Dethiobacter alkaliphilus	99.7783	0	61.6408	Bacteria	Firmicutes	Clostridia	Clostridiales	Syntrophomonadaceae	Dethiobacter	alkaliphilus
QV1.1A	contig_12	PROKKA_02341	radical SAM enzyme, Cfr family	K06941	Dethiobacter alkaliphilus	95.5679	2.76788e-167	63.9889	Bacteria	Firmicutes	Clostridia	Clostridiales	Syntrophomonadaceae	Dethiobacter	alkaliphilus
QV1.1A	contig_12	PROKKA_02342	protein serine/threonine phosphatase	K01090	Dethiobacter alkaliphilus AHT 1	97.2332	1.19289e-96	56.5217	Bacteria	Firmicutes	Clostridia	Clostridiales	Syntrophomonadaceae	Dethiobacter	alkaliphilus
QV1.1A	contig_12	PROKKA_02343	serine/threonine protein kinase	K08884	Dethiobacter alkaliphilus	100.498	0	69.2691	Bacteria	Firmicutes	Clostridia	Clostridiales	Syntrophomonadaceae	Dethiobacter	alkaliphilus
QV1.1A	contig_12	PROKKA_02344	ribosome small subunit-dependent GTPase A	K06949	Dethiobacter alkaliphilus	99.6575	1.80979e-128	66.4384	Bacteria	Firmicutes	Clostridia	Clostridiales	Syntrophomonadaceae	Dethiobacter	alkaliphilus
QV1.1A	contig_12	PROKKA_02345	ribulose-phosphate 3-epimerase	K01783	Dethiobacter alkaliphilus	100	3.97219e-126	77.8802	Bacteria	Firmicutes	Clostridia	Clostridiales	Syntrophomonadaceae	Dethiobacter	alkaliphilus
QV1.1A	contig_12	PROKKA_02347	diaminohydroxyphosphoribosylaminopyrimidine deaminase ;5-amino-6-(5-phosphoribosylamino)uracil reductase	K11752	Dethiobacter alkaliphilus	99.458	0	75.3388	Bacteria	Firmicutes	Clostridia	Clostridiales	Syntrophomonadaceae	Dethiobacter	alkaliphilus
QV1.1A	contig_12	PROKKA_02348	riboflavin synthase, alpha subunit	K00793	Dethiobacter alkaliphilus	100	5.2938e-108	70.5069	Bacteria	Firmicutes	Clostridia	Clostridiales	Syntrophomonadaceae	Dethiobacter	alkaliphilus
QV1.1A	contig_12	PROKKA_02349	3,4-dihydroxy-2-butanone 4-phosphate synthase	K02858	Dethiobacter alkaliphilus	100	0	79.0524	Bacteria	Firmicutes	Clostridia	Clostridiales	Syntrophomonadaceae	Dethiobacter	alkaliphilus
QV1.1A	contig_12	PROKKA_02350	6,7-dimethyl-8-ribityllumazine synthase	K00794	Dethiobacter alkaliphilus	98.7179	4.50002e-93	83.3333	Bacteria	Firmicutes	Clostridia	Clostridiales	Syntrophomonadaceae	Dethiobacter	alkaliphilus
QV1.1A	contig_12	PROKKA_02351	RNA polymerase, sigma-24 subunit, ECF subfamily	K03088	Dethiobacter alkaliphilus	98.0769	2.73095e-95	69.2308	Bacteria	Firmicutes	Clostridia	Clostridiales	Syntrophomonadaceae	Dethiobacter	alkaliphilus
QV1.1A	contig_12	PROKKA_02352	Anti-sigma-W factor RsiW		Dethiobacter alkaliphilus	103	3.77222e-26	36.5	Bacteria	Firmicutes	Clostridia	Clostridiales	Syntrophomonadaceae	Dethiobacter	alkaliphilus
QV1.1A	contig_12	PROKKA_02353	DNA polymerase I	K02335	Dethiobacter alkaliphilus	99.7722	0	65.7175	Bacteria	Firmicutes	Clostridia	Clostridiales	Syntrophomonadaceae	Dethiobacter	alkaliphilus
QV1.1A	contig_12	PROKKA_02354	formamidopyrimidine-DNA glycosylase / DNA-(apurinic or apyrimidinic site) lyase	K10563	Dethiobacter alkaliphilus	100	4.11615e-136	68.9781	Bacteria	Firmicutes	Clostridia	Clostridiales	Syntrophomonadaceae	Dethiobacter	alkaliphilus
QV1.1A	contig_12	PROKKA_02356	extracellular solute-binding protein	K02035	Dethiobacter alkaliphilus	99.8138	0	61.0801	Bacteria	Firmicutes	Clostridia	Clostridiales	Syntrophomonadaceae	Dethiobacter	alkaliphilus
QV1.1A	contig_12	PROKKA_02357	binding-protein-dependent transport systems inner membrane component	K02033	Dethiobacter alkaliphilus	99.6835	5.08313e-155	66.7722	Bacteria	Firmicutes	Clostridia	Clostridiales	Syntrophomonadaceae	Dethiobacter	alkaliphilus
QV1.1A	contig_12	PROKKA_02358	oligopeptide transport system permease protein AppC	K02034	Dethiobacter alkaliphilus	95	2.00712e-127	66.7857	Bacteria	Firmicutes	Clostridia	Clostridiales	Syntrophomonadaceae	Dethiobacter	alkaliphilus
QV1.1A	contig_12	PROKKA_02359	oligopeptide/dipeptide ABC transporter, ATPase subunit	K02031	Dethiobacter alkaliphilus	100.321	5.54981e-113	57.6923	Bacteria	Firmicutes	Clostridia	Clostridiales	Syntrophomonadaceae	Dethiobacter	alkaliphilus
QV1.1A	contig_12	PROKKA_02360	oligopeptide/dipeptide ABC transporter, ATPase subunit	K02032	Dethiobacter alkaliphilus	98.3766	1.82184e-97	50.974	Bacteria	Firmicutes	Clostridia	Clostridiales	Syntrophomonadaceae	Dethiobacter	alkaliphilus
QV1.1A	contig_12	PROKKA_02361	spore germination protein-like protein	K06298	Desulfotomaculum hydrothermale	102.174	3.82829e-13	29.3478	Bacteria	Firmicutes	Clostridia	Clostridiales	Peptococcaeae	Desulfotomaculum	hydrothermale
QV1.1A	contig_12	PROKKA_02362	DNA protecting protein DprA	K04096	Dethiobacter alkaliphilus	100	2.13781e-143	60.7843	Bacteria	Firmicutes	Clostridia	Clostridiales	Syntrophomonadaceae	Dethiobacter	alkaliphilus
QV1.1A	contig_12	PROKKA_02363	DNA topoisomerase I	K03168	Dethiobacter alkaliphilus AHT 1	97.7528	0	74.2978	Bacteria	Firmicutes	Clostridia	Clostridiales	Syntrophomonadaceae	Dethiobacter	alkaliphilus
QV1.1A	contig_12	PROKKA_02364	gid protein	K04094	Dethiobacter alkaliphilus	100	0	77.6256	Bacteria	Firmicutes	Clostridia	Clostridiales	Syntrophomonadaceae	Dethiobacter	alkaliphilus
QV1.1A	contig_12	PROKKA_02365	tyrosine recombinase XerC	K03733	Dethiobacter alkaliphilus	100	1.69971e-173	78.2609	Bacteria	Firmicutes	Clostridia	Clostridiales	Syntrophomonadaceae	Dethiobacter	alkaliphilus
QV1.1A	contig_12	PROKKA_02366	20S proteasome A and B subunits	K01419	Dethiobacter alkaliphilus	100	1.30345e-98	85.7955	Bacteria	Firmicutes	Clostridia	Clostridiales	Syntrophomonadaceae	Dethiobacter	alkaliphilus
QV1.1A	contig_12	PROKKA_02367	ATP-dependent protease ATP-binding subunit HslU	K03667	Dethiobacter alkaliphilus	100	0	77.7778	Bacteria	Firmicutes	Clostridia	Clostridiales	Syntrophomonadaceae	Dethiobacter	alkaliphilus
QV1.1A	contig_12	PROKKA_02368	transcriptional repressor CodY	K03706	Dethiobacter alkaliphilus AHT 1	99.6226	1.73972e-171	89.0566	Bacteria	Firmicutes	Clostridia	Clostridiales	Syntrophomonadaceae	Dethiobacter	alkaliphilus
QV1.1A	contig_12	PROKKA_02370	30S ribosomal protein S2	K02967	Dethiobacter alkaliphilus	100.81	1.04956e-161	89.0688	Bacteria	Firmicutes	Clostridia	Clostridiales	Syntrophomonadaceae	Dethiobacter	alkaliphilus
QV1.1A	contig_12	PROKKA_02371	translation elongation factor Ts	K02357	Dethiobacter alkaliphilus	99.537	2.00937e-119	84.2593	Bacteria	Firmicutes	Clostridia	Clostridiales	Syntrophomonadaceae	Dethiobacter	alkaliphilus
QV1.1A	contig_12	PROKKA_02372	uridylate kinase	K09903	Dethiobacter alkaliphilus	100	1.46305e-159	92.0168	Bacteria	Firmicutes	Clostridia	Clostridiales	Syntrophomonadaceae	Dethiobacter	alkaliphilus
QV1.1A	contig_12	PROKKA_02373	ribosome recycling factor	K02838	Dethiobacter alkaliphilus	100	5.54524e-99	78.3784	Bacteria	Firmicutes	Clostridia	Clostridiales	Syntrophomonadaceae	Dethiobacter	alkaliphilus
QV1.1A	contig_12	PROKKA_02375	undecaprenyl pyrophosphate synthetase	K00806	Dethiobacter alkaliphilus	100	2.90218e-126	70.1961	Bacteria	Firmicutes	Clostridia	Clostridiales	Syntrophomonadaceae	Dethiobacter	alkaliphilus
QV1.1A	contig_12	PROKKA_02376	phosphatidate cytidylyltransferase	K00981	Dethiobacter alkaliphilus	98.4496	9.99951e-80	50.7752	Bacteria	Firmicutes	Clostridia	Clostridiales	Syntrophomonadaceae	Dethiobacter	alkaliphilus
QV1.1A	contig_12	PROKKA_02377	1-deoxy-D-xylulose 5-phosphate reductoisomerase	K00099	Dethiobacter alkaliphilus	100	0	70.9091	Bacteria	Firmicutes	Clostridia	Clostridiales	Syntrophomonadaceae	Dethiobacter	alkaliphilus
QV1.1A	contig_12	PROKKA_02378	putative membrane-associated zinc metalloprotease	K11749	Dethiobacter alkaliphilus	99.7067	4.32094e-147	61.5836	Bacteria	Firmicutes	Clostridia	Clostridiales	Syntrophomonadaceae	Dethiobacter	alkaliphilus
QV1.1A	contig_12	PROKKA_02379	1-hydroxy-2-methyl-2-(E)-butenyl 4-diphosphate synthase	K03526	Dethiobacter alkaliphilus	97.7901	0	72.0994	Bacteria	Firmicutes	Clostridia	Clostridiales	Syntrophomonadaceae	Dethiobacter	alkaliphilus
QV1.1A	contig_12	PROKKA_02382	hypothetical protein	K07742	Dethiobacter alkaliphilus	97.8495	3.37702e-46	77.4194	Bacteria	Firmicutes	Clostridia	Clostridiales	Syntrophomonadaceae	Dethiobacter	alkaliphilus
QV1.1A	contig_12	PROKKA_02383	putative ribosomal protein YlxQ		Dethiobacter alkaliphilus	98.9899	6.4572e-38	65.6566	Bacteria	Firmicutes	Clostridia	Clostridiales	Syntrophomonadaceae	Dethiobacter	alkaliphilus
QV1.1A	contig_12	PROKKA_02384	translation initiation factor IF-2	K02519	Dethiobacter alkaliphilus	81.1976	0	61.7964	Bacteria	Firmicutes	Clostridia	Clostridiales	Syntrophomonadaceae	Dethiobacter	alkaliphilus
QV1.1A	contig_12	PROKKA_02384	translation initiation factor IF-2	K02519	Dethiobacter alkaliphilus	17.8443	2.46765e-21	8.74251	Bacteria	Firmicutes	Clostridia	Clostridiales	Syntrophomonadaceae	Dethiobacter	alkaliphilus
QV1.1A	contig_12	PROKKA_02385	hypothetical protein	K09764	Dethiobacter alkaliphilus	100	1.955e-32	59.1398	Bacteria	Firmicutes	Clostridia	Clostridiales	Syntrophomonadaceae	Dethiobacter	alkaliphilus
QV1.1A	contig_12	PROKKA_02386	ribosome-binding factor A	K02834	Dethiobacter alkaliphilus	100	9.73209e-60	71.3115	Bacteria	Firmicutes	Clostridia	Clostridiales	Syntrophomonadaceae	Dethiobacter	alkaliphilus
QV1.1A	contig_12	PROKKA_02387	polyA polymerase family protein	K00974	Dethiobacter alkaliphilus	98.1424	2.781e-144	65.9443	Bacteria	Firmicutes	Clostridia	Clostridiales	Syntrophomonadaceae	Dethiobacter	alkaliphilus
QV1.1A	contig_12	PROKKA_02388	tRNA pseudouridine synthase B	K03177	Dethiobacter alkaliphilus	100	1.59732e-118	56.701	Bacteria	Firmicutes	Clostridia	Clostridiales	Syntrophomonadaceae	Dethiobacter	alkaliphilus
QV1.1A	contig_12	PROKKA_02389	FAD synthase	K11753	Dethiobacter alkaliphilus	99.3528	1.03403e-146	64.7249	Bacteria	Firmicutes	Clostridia	Clostridiales	Syntrophomonadaceae	Dethiobacter	alkaliphilus
QV1.1A	contig_12	PROKKA_02390	SSU ribosomal protein S15P	K02956	Dethiobacter alkaliphilus AHT 1	100	2.21386e-48	86.5169	Bacteria	Firmicutes	Clostridia	Clostridiales	Syntrophomonadaceae	Dethiobacter	alkaliphilus
QV1.1A	contig_12	PROKKA_02391	polynucleotide phosphorylase/polyadenylase	K00962	Dethiobacter alkaliphilus AHT 1	96.9655	0	79.8621	Bacteria	Firmicutes	Clostridia	Clostridiales	Syntrophomonadaceae	Dethiobacter	alkaliphilus
QV1.1A	contig_12	PROKKA_02392	hypothetical protein	K02051	Dethiobacter alkaliphilus	97.9104	0	73.4328	Bacteria	Firmicutes	Clostridia	Clostridiales	Syntrophomonadaceae	Dethiobacter	alkaliphilus
QV1.1A	contig_12	PROKKA_02393	ABC transporter related	K02049	Dethiobacter alkaliphilus	100	7.19903e-143	74.7082	Bacteria	Firmicutes	Clostridia	Clostridiales	Syntrophomonadaceae	Dethiobacter	alkaliphilus
QV1.1A	contig_12	PROKKA_02394	binding-protein-dependent transport systems inner membrane component	K02050	Dethiobacter alkaliphilus	100	4.20302e-148	74.1697	Bacteria	Firmicutes	Clostridia	Clostridiales	Syntrophomonadaceae	Dethiobacter	alkaliphilus
QV1.1A	contig_12	PROKKA_02395	polysaccharide deacetylase	K01463	Dethiobacter alkaliphilus	99.5868	1.01391e-128	69.4215	Bacteria	Firmicutes	Clostridia	Clostridiales	Syntrophomonadaceae	Dethiobacter	alkaliphilus
QV1.1A	contig_12	PROKKA_02396	polysaccharide deacetylase	K01463	Dethiobacter alkaliphilus	100	5.69289e-136	58.1121	Bacteria	Firmicutes	Clostridia	Clostridiales	Syntrophomonadaceae	Dethiobacter	alkaliphilus
QV1.1A	contig_12	PROKKA_02397	Vancomycin B-type resistance protein VanW		Dethiobacter alkaliphilus	100	1.13251e-124	67.7419	Bacteria	Firmicutes	Clostridia	Clostridiales	Syntrophomonadaceae	Dethiobacter	alkaliphilus
QV1.1A	contig_12	PROKKA_02398	deoxyuridine 5'-triphosphate nucleotidohydrolase Dut	K01520	Dethiobacter alkaliphilus	97.3333	1.33116e-69	68.6667	Bacteria	Firmicutes	Clostridia	Clostridiales	Syntrophomonadaceae	Dethiobacter	alkaliphilus
QV1.1A	contig_12	PROKKA_02402	dipicolinate synthase subunit A	K06410	Dethiobacter alkaliphilus	99.6644	1.08056e-106	54.698	Bacteria	Firmicutes	Clostridia	Clostridiales	Syntrophomonadaceae	Dethiobacter	alkaliphilus
QV1.1A	contig_12	PROKKA_02403	dipicolinate synthase subunit B	K06411	Dethiobacter alkaliphilus	100	3.5486e-120	80.7882	Bacteria	Firmicutes	Clostridia	Clostridiales	Syntrophomonadaceae	Dethiobacter	alkaliphilus
QV1.1A	contig_12	PROKKA_02404	dihydrodipicolinate synthase	K01714	Dethiobacter alkaliphilus	96.2585	1.64532e-140	67.3469	Bacteria	Firmicutes	Clostridia	Clostridiales	Syntrophomonadaceae	Dethiobacter	alkaliphilus
QV1.1A	contig_12	PROKKA_02405	RNA-metabolising metallo-beta-lactamase	K12574	Dethiobacter alkaliphilus AHT 1	99.8239	0	79.9296	Bacteria	Firmicutes	Clostridia	Clostridiales	Syntrophomonadaceae	Dethiobacter	alkaliphilus
QV1.1A	contig_12	PROKKA_02406	ATP-dependent Clp protease proteolytic subunit ClpP	K01358	Dethiobacter alkaliphilus	101.186	7.699e-136	78.6561	Bacteria	Firmicutes	Clostridia	Clostridiales	Syntrophomonadaceae	Dethiobacter	alkaliphilus
QV1.1A	contig_12	PROKKA_02409	DNA methylase N-4/N-6	K00590	Wolbachia endosymbiont of Cimex lectularius	98.4177	2.05844e-157	65.8228	Bacteria	Proteobacteria	Alphaproteobacteria	Richettsiales	Richettsiaceae	Wolbachia
QV1.1A	contig_12	PROKKA_02412	hydrogenase expression/formation protein	K03605	Caldimicrobium thiodismutans	80.4233	1.02223e-13	28.0423	Bacteria	Thermodesulfobacteria	Thermodesulfobacteria	Thermodesulfobacteriales	Thermodesulfobacteriaceae	Caldimicrobium	thiodismutans
QV1.1A	contig_12	PROKKA_02413	Ni/Fe-hydrogenase, b-type cytochrome subunit	K03620	Pelosinus fermentans	89.5455	1.16185e-17	26.3636	Bacteria	Firmicutes	Negativicutes	Selenomonadales	Veillonellaceae	Pelosinus	fermentans
QV1.1A	contig_12	PROKKA_02414	[Ni/Fe] hydrogenase large subunit	K00533	Peptococcaceae bacterium BICA1-8	100.213	9.68266e-167	48.5106	Bacteria	Firmicutes	Clostridia	Clostridiales	Peptococcaceae
QV1.1A	contig_12	PROKKA_02415	hydrogenase (NiFe) small subunit HydA	K06282	Peptococcaceae bacterium BICA1-8	93.1416	1.21837e-115	41.8142	Bacteria	Firmicutes	Clostridia	Clostridiales	Peptococcaceae
QV1.1A	contig_12	PROKKA_02416	putative Na+/phosphate symporter	K03324	Dethiobacter alkaliphilus AHT 1	86.2385	3.93017e-87	51.9878	Bacteria	Firmicutes	Clostridia	Clostridiales	Syntrophomonadaceae	Dethiobacter	alkaliphilus
QV1.1A	contig_12	PROKKA_02417	putative undecaprenol kinase	K06153	Dethiobacter alkaliphilus	100	1.67164e-126	67.5573	Bacteria	Firmicutes	Clostridia	Clostridiales	Syntrophomonadaceae	Dethiobacter	alkaliphilus
QV1.1A	contig_12	PROKKA_02418	cell division FtsK/SpoIIIE	K03466	Dethiobacter alkaliphilus	100.517	0	70.0258	Bacteria	Firmicutes	Clostridia	Clostridiales	Syntrophomonadaceae	Dethiobacter	alkaliphilus
QV1.1A	contig_13	PROKKA_02421	Negative regulatory protein YxlE		Ethanoligenens harbinense	100	1.81773e-23	60.6061	Bacteria	Firmicutes	Clostridia	Clostridiales	Ruminococcaceae	Ethanoligenens	harbinense
QV1.1A	contig_13	PROKKA_02422	ABC transporter, ATP-binding protein	K01990	Hungatella hathewayi	98.6842	1.17943e-125	58.8816	Bacteria	Firmicutes	Clostridia	Clostridiales	Clostridiaceae	Hungatella	hathewayi
QV1.1A	contig_13	PROKKA_02423	hypothetical protein	K01992	Desulfosporosinus sp. Tol-M	100.392	3.6674e-68	47.0588	Bacteria	Firmicutes	Clostridia	Clostridiales	Peptococcaceae	Desulfosporosinus
QV1.1A	contig_13	PROKKA_02424	branched-chain alpha-keto acid dehydrogenase subunit E2	K00627	Clostridiales bacterium 38_11	96.2963	1.06332e-78	38.5802	Bacteria	Firmicutes	Clostridia	Clostridiales
QV1.1A	contig_13	PROKKA_02429	DNA replication protein DnaC	K02315	Mahella australiensis	95.6349	1.45926e-98	55.1587	Bacteria	Firmicutes	Clostridia	Thermoanaerobacterales		Mahella	australiensis
QV1.1A	contig_13	PROKKA_02430	hypothetical protein	K09686	Acetobacterium dehalogenans	100.256	2.06967e-95	40.9207	Bacteria	Firmicutes	Clostridia	Clostridiales	Eubacteriaceae	Acetobacterium	dehalogenans
QV1.1A	contig_13	PROKKA_02431	ABC-2 type transporter	K09686	Youngiibacter fragilis	100.533	2.412e-95	42.9333	Bacteria	Firmicutes	Clostridia	Clostridiales	Clostridiaceae	Youngiibacter	fragilis
QV1.1A	contig_13	PROKKA_02432	ABC transporter related protein	K09687	bacterium MS4	100	7.40268e-168	70.3226	Bacteria
QV1.1A	contig_13	PROKKA_02433	histidine kinase domain protein	K07778	Sporolactobacillus inulinus	98.3287	6.11437e-77	38.1616	Bacteria	Firmicutes	Bacilli	Bacilliales	Sporolactobacillaceae	Sporolactobacillus	inulinus
QV1.1A	contig_13	PROKKA_02434	transcriptional regulatory protein DegU (protease production enhancer protein)	K07692	bacterium MS4	99.5146	1.436e-88	61.6505	Bacteria
QV1.1A	contig_13	PROKKA_02435	TrkA-N domain protein	K10716	uncultured archaeon	100.621	2.47016e-143	61.4907	Archaea
QV1.1A	contig_13	PROKKA_02439	aspartyl-tRNA synthetase	K09759	Paenibacillus harenae	100.95	4.46272e-130	49.4062	Bacteria	Firmicutes	Bacilli	Bacilliales	Paenibacillaceae	Paenibacillus	harenae
QV1.1A	contig_13	PROKKA_02442	ADP-ribosyl glycohydrolase, putative	K05521	Sporolactobacillus vineae	74.1688	2.58763e-31	23.7852	Bacteria	Firmicutes	Bacilli	Bacilliales	Sporolactobacillaceae	Sporolactobacillus	vineae
QV1.1A	contig_13	PROKKA_02442	ADP-ribosyl glycohydrolase, putative	K05521	Sporolactobacillus vineae	22.2506	3.5274e-14	10.7417	Bacteria	Firmicutes	Bacilli	Bacilliales	Sporolactobacillaceae	Sporolactobacillus	vineae
QV1.1A	contig_13	PROKKA_02443	leucine-rich repeat-containing protein	K13730	Candidatus Desulforudis audaxviator MP104C	91.5152	2.6931e-158	68.1818	Bacteria	Firmicutes	Clostridia	Clostridiales	Peptococcaceae	Desulforudis	audaxviator
QV1.1A	contig_13	PROKKA_02445	transcriptional regulator, ArsR family	K03892	Clostridium sp. Bc-iso-3	99.0566	1.18414e-47	66.9811	Bacteria	Firmicutes	Clostridia	Clostridiales	Clostridiaceae	Clostridium
QV1.1A	contig_13	PROKKA_02446	CO dehydrogenase/acetyl-CoA synthase gamma subunit (corrinoid Fe-S protein)-like protein	K00197	Clostridium sp. Bc-iso-3	98.7842	2.20064e-171	70.2128	Bacteria	Firmicutes	Clostridia	Clostridiales	Clostridiaceae	Clostridium
QV1.1A	contig_13	PROKKA_02447	3-methyl-2-oxobutanoate dehydrogenase (ferredoxin), delta subunit	K00176	Clostridium sp. Bc-iso-3	96.7742	1.00926e-40	70.9677	Bacteria	Firmicutes	Clostridia	Clostridiales	Clostridiaceae	Clostridium
QV1.1A	contig_13	PROKKA_02448	protein tyrosine phosphatase	K03741	Chlorobium sp. GBChlB	100	3.99739e-68	73.0159	Bacteria	Chlorobi	Chlorobia	Chlorobiales	Chlorobiaceae	Chlorobium
QV1.1A	contig_13	PROKKA_02449	acyl-Coenzyme A dehydrogenase family, member 10	K11729	Candidatus Thorarchaeota archaeon SMTZ1-45	101.824	6.10939e-45	31.003	Archaea	Thorarchaeota
QV1.1A	contig_13	PROKKA_02450	hypothetical protein	K03654	Dethiobacter alkaliphilus	99.6257	0	55.7704	Bacteria	Firmicutes	Clostridia	Clostridiales	Syntrophomonadaceae	Dethiobacter	alkaliphilus
QV1.1A	contig_13	PROKKA_02451	dihydrolipoamide dehydrogenase	K00382	Gracilibacter sp. BRH_c7a	99.3603	1.98953e-158	49.467	Bacteria	Firmicutes	Clostridia	Clostridiales	Gracilibacteraceae	Gracilibacter
QV1.1A	contig_13	PROKKA_02452	glycine cleavage system P-protein-like protein	K00283	Tepidibacillus sp. HK-1	100	0	66.39	Bacteria	Firmicutes	Bacilli	Bacilliales	Bacillaceae	Tepidibacillus
QV1.1A	contig_13	PROKKA_02453	glycine dehydrogenase subunit 1	K00282	Acetobacterium woodii	99.7753	0	62.0225	Bacteria	Firmicutes	Clostridia	Clostridiales	Eubacteriaceae	Acetobacterium	woodii
QV1.1A	contig_13	PROKKA_02454	glycine cleavage system H protein	K02437	Thermoanaerobacter	100	4.53283e-49	59.6774	Bacteria	Firmicutes	Clostridia	Thermoanaerobacterales	Thermoanaerobacteraceae	Thermoanaerobacter
QV1.1A	contig_13	PROKKA_02455	glycine cleavage system aminomethyltransferase T	K00605	Sedimentibacter sp. B4	97.3404	1.26372e-146	55.0532	Bacteria	Firmicutes	Clostridia	Clostridiales	Clostridiaceae	Sedimentibacter
QV1.1A	contig_13	PROKKA_02456	lipoate-protein ligase	K03800	Desulfitobacterium metallireducens	98.4894	6.71281e-125	52.568	Bacteria	Firmicutes	Clostridia	Clostridiales	Peptococcaceae	Desulfitobacterium	metallireducens
QV1.1A	contig_13	PROKKA_02457	CDP-6-deoxy-delta-3,4-glucoseen reductase	K00523	Clostridium homopropionicum	100.826	0	51.6529	Bacteria	Firmicutes	Clostridia	Clostridiales	Clostridiaceae	Clostridium	homopropionicum
QV1.1A	contig_13	PROKKA_02458	thioredoxin	K03671	candidate division CPR3 bacterium GW2011_GWF2_35_18	91.5888	3.13022e-35	49.5327	Bacteria	CPR3
QV1.1A	contig_13	PROKKA_02459	NAD-dependent glycerol-3-phosphate dehydrogenase-like protein	K04940	Youngiibacter fragilis 232.1	94.2708	5.61551e-159	56.7708	Bacteria	Firmicutes	Clostridia	Clostridiales	Clostridiaceae	Youngiibacter	fragilis
QV1.1A	contig_13	PROKKA_02461	D-alanine-D-alanine ligase family protein	K01921	Stigmatella aurantiaca	103.323	2.34465e-68	42.2961	Bacteria	Proteobacteria	Deltaproteobacteria	Myxococcales	Cystobacteraceae	Stigmatella	aurantiaca
QV1.1A	contig_13	PROKKA_02461	D-alanine-D-alanine ligase family protein	K01921	Stigmatella aurantiaca	86.1027	3.37327e-34	28.0967	Bacteria	Proteobacteria	Deltaproteobacteria	Myxococcales	Cystobacteraceae	Stigmatella	aurantiaca
QV1.1A	contig_13	PROKKA_02462	transposase, IS5	K07481	Dehalobacter restrictus	101.44	0	61.1111	Bacteria	Firmicutes	Clostridia	Clostridiales	Peptococcaceae	Dehalobacter	restrictus
QV1.1A	contig_13	PROKKA_02464	diguanylate phosphodiesterase	K07181	Alkaliphilus metalliredigens	98.8571	3.67179e-105	44.2857	Bacteria	Firmicutes	Clostridia	Clostridiales	Clostridiaceae	Alkaliphilus	metalliredigens
QV1.1A	contig_13	PROKKA_02466	Copper-sensing transcriptional repressor CsoR	csoR	Symbiobacterium thermophilum	94.3182	3.67076e-19	50	Bacteria	Proteobacteria	Gammaproteobacteria	Alteromonadales	Shewanellaceae	Symbiobacterium	thermophilum
QV1.1A	contig_13	PROKKA_02467	alkyl hydroperoxide reductase subunit C	K03386	Paenibacillus alvei	100	7.26921e-111	79.1444	Bacteria	Firmicutes	Bacilli	Bacilliales	Paenibacillaceae	Paenibacillus	alvei
QV1.1A	contig_13	PROKKA_02468	alkyl hydroperoxide reductase, F subunit	K03387	Paenibacillus sp. G4	99.6086	0	66.5362	Bacteria	Firmicutes	Bacilli	Bacilliales	Paenibacillaceae	Paenibacillus
QV1.1A	contig_13	PROKKA_02469	indolepyruvate oxidoreductase subunit beta	K00180	Clostridium clariflavum	95	1.58652e-79	54.5	Bacteria	Firmicutes	Clostridia	Clostridiales	Clostridiaceae	Clostridium	clariflavum
QV1.1A	contig_13	PROKKA_02470	2-oxoacid:ferredoxin oxidoreductase, alpha subunit	K00179	Desulfotomaculum alcoholivorax	100.522	0	63.6522	Bacteria	Firmicutes	Clostridia	Clostridiales	Peptococcaeae	Desulfotomaculum	alcoholivorax
QV1.1A	contig_13	PROKKA_02471	GntR family transcriptional regulator	K11475	Paraclostridium benzoelyticum	98.6301	3.58681e-55	47.4886	Bacteria	Firmicutes	Clostridia	Clostridiales	Peptococcaceae	Paraclostridium	benzoelyticum
QV1.1A	contig_13	PROKKA_02472	citrate lyase subunit gamma	K01646	Cardiobacterium hominis	98.913	4.55219e-15	44.5652	Bacteria	Proteobacteria	Gammaproteobacteria	Cardiobacteriales	Cardiobacteriaceae	Cardiobacterium	hominis
QV1.1A	contig_13	PROKKA_02473	citrate (pro-3S)-lyase	K01644	Alkaliphilus metalliredigens QYMF	96.3087	3.60428e-103	53.3557	Bacteria	Firmicutes	Clostridia	Clostridiales	Clostridiaceae	Alkaliphilus	metalliredigens
QV1.1A	contig_13	PROKKA_02474	citrate lyase, alpha subunit	K01643	Alkaliphilus metalliredigens	99.8054	0	61.284	Bacteria	Firmicutes	Clostridia	Clostridiales	Clostridiaceae	Alkaliphilus	metalliredigens
QV1.1A	contig_13	PROKKA_02475	hypothetical protein	K01681	Acetonema longum	103.799	0	60.3799	Bacteria	Firmicutes	Clostridia	Clostridiales	Veillonellaceae	Acetonema	longum
QV1.1A	contig_13	PROKKA_02476	hypothetical protein	K07795	Acetivibrio ethanolgignens	103.395	1.36836e-103	50.6173	Bacteria	Firmicutes	Clostridia	Clostridiales	Clostridiaceae	Acetivibrio	ethanolgignens
QV1.1A	contig_13	PROKKA_02479	holo-ACP synthase CitX	K05964	Lonsdalea quercina	89.759	7.79456e-19	36.747	Bacteria	Proteobacteria	Gammaproteobacteria	Enterobacteriales	Enterobacteriaceae	Lonsdalea	quercina
QV1.1A	contig_13	PROKKA_02480	triphosphoribosyl-dephospho-CoA transferase	K05966	Clostridium ultuense	88.7043	1.93303e-67	37.2093	Bacteria	Firmicutes	Clostridia	Clostridiales	Clostridiaceae	Clostridium	ultuense
QV1.1A	contig_13	PROKKA_02481	CitC, [citrate (pro-3S)-lyase] ligase	K01910	Tepidanaerobacter acetatoxydans	95.9885	8.16417e-91	39.8281	Bacteria	Firmicutes	Clostridia	Thermoanaerobacterales	Thermoanaerobacteraceae	Tepidanaerobacter	acetatoxydans
QV1.1A	contig_13	PROKKA_02482	amino acid carrier protein	K03310	Alkaliphilus metalliredigens QYMF	96.3441	1.6104e-142	49.2473	Bacteria	Firmicutes	Clostridia	Clostridiales	Clostridiaceae	Alkaliphilus	metalliredigens
QV1.1A	contig_13	PROKKA_02483	sodium:neurotransmitter symporter	K03308	Orenia metallireducens	96.861	6.13785e-137	46.861	Bacteria	Firmicutes	Clostridia	Halanaerobiales	Halobacteroidaceae	Orenia	metallireducens
QV1.1A	contig_13	PROKKA_02484	putative response regulator (RpfG)	K07814	Natranaerobius thermophilus	53.3026	1.38773e-134	30.4147	Bacteria	Firmicutes	Clostridia	Natranaerobiales	Natranaerobiaceae	Natranaerobius	thermophilus
QV1.1A	contig_13	PROKKA_02485	heme exporter protein CcmA	K02193	Dethiobacter alkaliphilus	99.5146	1.60421e-90	61.6505	Bacteria	Firmicutes	Clostridia	Clostridiales	Syntrophomonadaceae	Dethiobacter	alkaliphilus
QV1.1A	contig_13	PROKKA_02486	cytochrome c-type biogenesis protein CcmB	K02194	Dethiobacter alkaliphilus	97.7876	1.38225e-87	61.0619	Bacteria	Firmicutes	Clostridia	Clostridiales	Syntrophomonadaceae	Dethiobacter	alkaliphilus
QV1.1A	contig_13	PROKKA_02487	cytochrome c assembly protein	K02195	Dethiobacter alkaliphilus	100	7.10674e-112	71.4932	Bacteria	Firmicutes	Clostridia	Clostridiales	Syntrophomonadaceae	Dethiobacter	alkaliphilus
QV1.1A	contig_13	PROKKA_02488	cytochrome c-type biogenesis protein CcmE, putative	K02197	Dethiobacter alkaliphilus	96.7213	2.196e-32	48.3607	Bacteria	Firmicutes	Clostridia	Clostridiales	Syntrophomonadaceae	Dethiobacter	alkaliphilus
QV1.1A	contig_13	PROKKA_02489	ResB family protein	K07399	Dethiobacter alkaliphilus	98.8426	3.15801e-138	46.9907	Bacteria	Firmicutes	Clostridia	Clostridiales	Syntrophomonadaceae	Dethiobacter	alkaliphilus
QV1.1A	contig_13	PROKKA_02490	putative cytochrome c-type biogenesis protein	K02198	Dethiobacter alkaliphilus	100	1.66334e-139	67.0103	Bacteria	Firmicutes	Clostridia	Clostridiales	Syntrophomonadaceae	Dethiobacter	alkaliphilus
QV1.1A	contig_13	PROKKA_02491	cytochrome c nitrite reductase catalytic subunit	K03385	Peptococcaceae bacterium BRH_c23	101.188	8.23465e-87	36.8171	Bacteria	Firmicutes	Clostridia	Clostridiales	Peptococcaceae
QV1.1A	contig_13	PROKKA_02492	acetamidase/formamidase	K01426	Alkaliphilus metalliredigens	99.6575	2.68469e-111	55.4795	Bacteria	Firmicutes	Clostridia	Clostridiales	Clostridiaceae	Alkaliphilus	metalliredigens
QV1.1A	contig_13	PROKKA_02495	D-cysteine desulfhydrase	K05396	Alicyclobacillus macrosporangiidus	100.461	1.80647e-88	62.212	Bacteria	Firmicutes	Bacilli	Bacilliales	Alicyclobacillaceae	Alicyclobacillus	macrosporangiidus
QV1.1A	contig_13	PROKKA_02499	RNA polymerase, sigma-24 subunit, ECF subfamily	K03088	Clostridium cellulolyticum	100.578	2.23343e-30	35.2601	Bacteria	Firmicutes	Clostridia	Clostridiales	Clostridiaceae	Clostridium	cellulolyticum
QV1.1A	contig_13	PROKKA_02500	putative ATP-dependent DNA helicase	K03657	Clostridium bartlettii CAG:1329	100.485	3.90926e-128	36.3489	Bacteria	Firmicutes	Clostridia	Clostridiales	Clostridiaceae	Clostridium	bartlettii
QV1.1A	contig_13	PROKKA_02501	4-hydroxythreonine-4-phosphate dehydrogenase	K00097	Coprococcus catus GD/7	97.9827	7.02167e-170	66.5706	Bacteria	Firmicutes	Clostridia	Clostridiales	Lachnospiraceae	Coprococcus	catus
QV1.1A	contig_13	PROKKA_02502	sigma-54 dependent transcriptional regulator/response regulator	K07714	Clostridium sp. HMP27	103.242	2.69305e-103	36.1775	Bacteria	Firmicutes	Clostridia	Clostridiales	Clostridiaceae	Clostridium
QV1.1A	contig_13	PROKKA_02503	4-hydroxythreonine-4-phosphate dehydrogenase	K00097	Clostridium sp. C105KSO15	100.247	2.33045e-128	48.1481	Bacteria	Firmicutes	Clostridia	Clostridiales	Clostridiaceae	Clostridium
QV1.1A	contig_13	PROKKA_02504	2-keto-3-deoxygluconate permease	K02526	Clostridium sp. W14A	98.4326	1.32475e-131	62.6959	Bacteria	Firmicutes	Clostridia	Clostridiales	Clostridiaceae	Clostridium
QV1.1A	contig_13	PROKKA_02505	SAF domain protein	K01685	Clostridium tetanomorphum DSM 665	98	4.73308e-34	59	Bacteria	Firmicutes	Clostridia	Clostridiales	Clostridiaceae	Clostridium	tetanomorphum
QV1.1A	contig_13	PROKKA_02506	altronate dehydratase	K01685	Clostridium tetanomorphum DSM 665	100	0	70.1299	Bacteria	Firmicutes	Clostridia	Clostridiales	Clostridiaceae	Clostridium	tetanomorphum
QV1.1A	contig_13	PROKKA_02507	isochorismatase, putative	K05993	Acetobacterium dehalogenans	93.0851	1.96424e-72	56.9149	Bacteria	Firmicutes	Clostridia	Clostridiales	Eubacteriaceae	Acetobacterium	dehalogenans
QV1.1A	contig_13	PROKKA_02510	Chromosome partition protein Smc		Moorella thermoacetica	99.2754	0	50.9964	Bacteria	Firmicutes	Clostridia	Thermoanaerobacterales	Thermoanaerobacteraceae	Moorella	thermoacetica
QV1.1A	contig_13	PROKKA_02515	DNA adenine methylase	K06223	Desulfitibacter alkalitolerans	98.5765	5.05796e-154	71.5302	Bacteria	Firmicutes	Clostridia	Clostridiales	Peptococcaceae	Desulfitibacter	alkalitolerans
QV1.1A	contig_13	PROKKA_02516	DNA methylase N-4/N-6 domain-containing protein	K07319	Dehalococcoides mccartyi	96.1538	1.98916e-111	58.0769	Bacteria	Chloroflexi	Dehalococcoidia	Dehalococcoidetes	Dehalococcoidaceae	Dehalococcoides	mccartyi
QV1.1A	contig_13	PROKKA_02517	serine/threonine protein kinase	K08884	Paenibacillus sp. FSL P4-0081	101.529	1.09619e-98	46.789	Bacteria	Firmicutes	Bacilli	Bacilliales	Paenibacillaceae	Paenibacillus
QV1.1A	contig_13	PROKKA_02518	multidrug resistance protein MdtH	K08162	Clostridiales bacterium PH28_bin88	96.0212	4.52228e-132	55.9682	Bacteria	Firmicutes	Clostridia	Clostridiales
QV1.1A	contig_13	PROKKA_02519	Crp/FNR family transcriptional regulator	K01420	Dethiobacter alkaliphilus	93.75	8.57948e-44	33.9286	Bacteria	Firmicutes	Clostridia	Clostridiales	Syntrophomonadaceae	Dethiobacter	alkaliphilus
QV1.1A	contig_13	PROKKA_02522	hypothetical protein	K04750	Bacillus massiliogorillae	98.6842	2.62707e-20	51.3158	Bacteria	Firmicutes	Bacilli	Bacilliales	Bacillaceae	Bacillus	massiliogorillea
QV1.1A	contig_13	PROKKA_02523	methylated-DNA/protein-cysteinemethyltransferase	K00567	Paenibacillus sp. FSL R7-0273	104.598	5.78179e-44	50	Bacteria	Firmicutes	Bacilli	Bacilliales	Paenibacillaceae	Paenibacillus
QV1.1A	contig_13	PROKKA_02524	S-adenosylmethionine (SAM)-dependent methyltransferase	K00599	Dethiobacter alkaliphilus	98.6842	1.71216e-171	52.6316	Bacteria	Firmicutes	Clostridia	Clostridiales	Syntrophomonadaceae	Dethiobacter	alkaliphilus
QV1.1A	contig_16	PROKKA_02760	carboxypeptidase D precursor, putative	K07752	Cyanothece sp. PCC 7822	99.3068	1.08832e-145	43.1542	Bacteria	Cyanobacteria	Oscillatoriophycideae	Oscillatoriales	Cyanothecaceae	Cyanothece
QV1.1A	contig_16	PROKKA_02768	UDP-N-acetylmuramoyl-L-alanyl-D-glutamate synthetase	K01925	Clostridium clariflavum	95.9746	3.30288e-157	47.8814	Bacteria	Firmicutes	Clostridia	Clostridiales	Clostridiaceae	Clostridium	clariflavum
QV1.1A	contig_16	PROKKA_02769	hypothetical protein	K00074	Desulfosporosinus meridiei DSM 13257	99.2908	1.5223e-128	61.7021	Bacteria	Firmicutes	Clostridia	Clostridiales	Peptococcaceae	Desulfosporosinus
QV1.1A	contig_16	PROKKA_02770	chromate transporter	K07240	Tepidanaerobacter acetatoxydans	88.9474	8.18872e-51	44.7368	Bacteria	Firmicutes	Clostridia	Thermoanaerobacterales	Thermoanaerobacteraceae	Tepidanaerobacter	acetatoxydans
QV1.1A	contig_16	PROKKA_02771	chromate transporter	K07240	Methanosarcina mazei	90.6977	1.18312e-49	45.3488	Archaea	Euryarchaeota	Methanomicrobia	Methanosarcinales	Methanosarcinaceae	Methanosarcina	mazei
QV1.1A	contig_16	PROKKA_02773	pyruvate kinase	K00873	Clostridiales bacterium PH28_bin88	100	0	62.3711	Bacteria	Firmicutes	Clostridia	Clostridiales
QV1.1A	contig_16	PROKKA_02774	polynucleotide adenylyltransferase/metal dependent phosphohydrolase	K00970	Dehalococcoidia bacterium DG_22	100.644	1.01242e-53	33.0472	Bacteria	Chloroflexi	Dehalococcoidia	Dehalococcoidetes	Dehalococcoidaceae	Dehalococcoides
QV1.1A	contig_16	PROKKA_02775	hypothetical protein	K02456	Thermoanaerobacter thermocopriae	90.3226	1.455e-10	25.8065	Bacteria	Firmicutes	Clostridia	Thermoanaerobacterales	Thermoanaerobacteraceae	Thermoanaerobacter	thermocopriae
QV1.1A	contig_16	PROKKA_02778	Antitoxin HicB		Desulfotomaculum sp. 46_296	95.5882	6.81629e-60	65.4412	Bacteria	Firmicutes	Clostridia	Clostridiales	Peptococcaeae	Desulfotomaculum
QV1.1A	contig_16	PROKKA_02779	membrane protein	K09686	Palaeococcus pacificus	93.4363	3.12487e-21	25.8687	Archaea	Euryarchaeota	Thermococci	Thermococcales	Thermococcaceae	Palaeococcus	pacificus
QV1.1A	contig_16	PROKKA_02780	daunorubicin resistance ABC transporter ATPase subunit	K09687	Gordonia alkanivorans	99.3671	3.90906e-61	37.9747	Bacteria	Actinobacteria	Actinobacteria	Actinomycetales	Gordoniaceae	Gordonia	alkanivorans
QV1.1A	contig_16	PROKKA_02783	ABC-type multidrug/protein/lipid transport system, ATPase component	K06148	Clostridium sp. KNHs214	100.185	8.32644e-173	45.7565	Bacteria	Firmicutes	Clostridia	Clostridiales	Clostridiaceae	Clostridium
QV1.1A	contig_16	PROKKA_02784	major facilitator superfamily mfs_1	K08217	Bacillus firmus	64.8649	6.01987e-15	20.2703	Bacteria	Firmicutes	Bacilli	Bacilliales	Bacillaceae	Bacillus	firmus
QV1.1A	contig_16	PROKKA_02785	ABC transporter-like protein	K06147	Scytonema hofmannii	99.5033	0	44.5364	Bacteria	Cyanobacteria	Cyanobacteria	Nostocales	Scytonemataceae	Scytonema	hofmannii
QV1.1A	contig_16	PROKKA_02789	Antitoxin HicB		Desulfotomaculum sp. 46_296	95.5882	6.81628e-60	65.4412	Bacteria	Firmicutes	Clostridia	Clostridiales	Peptococcaeae	Desulfotomaculum
QV1.1A	contig_16	PROKKA_02790	membrane protein	K09686	Palaeococcus pacificus	93.4363	3.12487e-21	25.8687	Archaea	Euryarchaeota	Thermococci	Thermococcales	Thermococcaceae	Palaeococcus	pacificus
QV1.1A	contig_16	PROKKA_02791	daunorubicin resistance ABC transporter ATPase subunit	K09687	Gordonia alkanivorans	99.3671	3.90906e-61	37.9747	Bacteria	Actinobacteria	Actinobacteria	Actinomycetales	Gordoniaceae	Gordonia	alkanivorans
QV1.1A	contig_16	PROKKA_02794	ABC-type multidrug/protein/lipid transport system, ATPase component	K06148	Clostridium sp. KNHs214	100.185	8.32644e-173	45.7565	Bacteria	Firmicutes	Clostridia	Clostridiales	Clostridiaceae	Clostridium
QV1.1A	contig_16	PROKKA_02795	major facilitator superfamily mfs_1	K08217	Bacillus firmus	64.8649	6.01987e-15	20.2703	Bacteria	Firmicutes	Bacilli	Bacilliales	Bacillaceae	Bacillus	firmus
QV1.1A	contig_16	PROKKA_02796	ABC transporter-like protein	K06147	Scytonema hofmannii	99.5033	0	44.5364	Bacteria	Cyanobacteria	Cyanobacteria	Nostocales	Scytonemataceae	Scytonema	hofmannii
QV1.1A	contig_16	PROKKA_02800	Antitoxin HicB		Desulfotomaculum sp. 46_296	95.5882	6.81628e-60	65.4412	Bacteria	Firmicutes	Clostridia	Clostridiales	Peptococcaeae	Desulfotomaculum
QV1.1A	contig_16	PROKKA_02801	membrane protein	K09686	Palaeococcus pacificus	93.4363	3.12487e-21	25.8687	Archaea	Euryarchaeota	Thermococci	Thermococcales	Thermococcaceae	Palaeococcus	pacificus
QV1.1A	contig_16	PROKKA_02802	daunorubicin resistance ABC transporter ATPase subunit	K09687	Gordonia alkanivorans	99.3671	3.90906e-61	37.9747	Bacteria	Actinobacteria	Actinobacteria	Actinomycetales	Gordoniaceae	Gordonia	alkanivorans
QV1.1A	contig_16	PROKKA_02805	ABC-type multidrug/protein/lipid transport system, ATPase component	K06148	Clostridium sp. KNHs214	100.185	8.32644e-173	45.7565	Bacteria	Firmicutes	Clostridia	Clostridiales	Clostridiaceae	Clostridium
QV1.1A	contig_16	PROKKA_02806	major facilitator superfamily mfs_1	K08217	Bacillus firmus	64.8649	6.01987e-15	20.2703	Bacteria	Firmicutes	Bacilli	Bacilliales	Bacillaceae	Bacillus	firmus
QV1.1A	contig_16	PROKKA_02807	ABC transporter-like protein	K06147	Scytonema hofmannii	99.5033	0	44.5364	Bacteria	Cyanobacteria	Cyanobacteria	Nostocales	Scytonemataceae	Scytonema	hofmannii
QV1.1A	contig_16	PROKKA_02813	periplasmic binding protein	K02016	Candidatus Desulforudis audaxviator	91.6388	4.68999e-84	44.1472	Bacteria	Firmicutes	Clostridia	Clostridiales	Peptococcaceae	Desulforudis	audaxviator
QV1.1A	contig_16	PROKKA_02814	putative ABC-type transport system, permease component	K02015	Mahella australiensis	95.0725	1.72817e-87	45.5072	Bacteria	Firmicutes	Clostridia	Thermoanaerobacterales		Mahella	australiensis
QV1.1A	contig_16	PROKKA_02815	hemin transport system ATP-binding protein HmuV	K02013	Aneurinibacillus migulanus	96.5517	1.62682e-60	40.9962	Bacteria	Firmicutes	Bacilli	Bacilliales	Paenibacillaceae	Aneurinibacillus	migulanus
QV1.1A	contig_16	PROKKA_02816	tRNA uridine 5-carboxymethylaminomethyl modification enzyme GidA	K03495	Desulfotomaculum alcoholivorax	95.297	1.02869e-80	36.8812	Bacteria	Firmicutes	Clostridia	Clostridiales	Peptococcaeae	Desulfotomaculum	alcoholivorax
QV1.1A	contig_16	PROKKA_02817	putative lipid kinase	K01734	Peptococcaceae bacterium 1109	97.6351	2.02848e-60	38.8514	Bacteria	Firmicutes	Clostridia	Clostridiales	Peptococcaceae
QV1.1A	contig_16	PROKKA_02819	NADH dehydrogenase (quinone)	K05568	Dethiobacter alkaliphilus	101.712	3.92201e-140	37.2325	Bacteria	Firmicutes	Clostridia	Clostridiales	Syntrophomonadaceae	Dethiobacter	alkaliphilus
QV1.1A	contig_16	PROKKA_02820	NADH dehydrogenase (quinone)	K05568	Natranaerobius thermophilus	100.203	1.58246e-179	52.7383	Bacteria	Firmicutes	Clostridia	Natranaerobiales	Natranaerobiaceae	Natranaerobius	thermophilus
QV1.1A	contig_16	PROKKA_02821	proton-translocating NADH-quinone oxidoreductase, chain M	K05568	Dethiobacter alkaliphilus	101.23	2.03392e-139	48.3607	Bacteria	Firmicutes	Clostridia	Clostridiales	Syntrophomonadaceae	Dethiobacter	alkaliphilus
QV1.1A	contig_16	PROKKA_02822	NADH-ubiquinone oxidoreductase, chain 4L	K05567	Dethiobacter alkaliphilus	97.561	8.06439e-46	57.7236	Bacteria	Firmicutes	Clostridia	Clostridiales	Syntrophomonadaceae	Dethiobacter	alkaliphilus
QV1.1A	contig_16	PROKKA_02823	Na+/H+ antiporter MnhB subunit-related protein	K05566	Dethiobacter alkaliphilus	95.2055	1.57616e-35	43.1507	Bacteria	Firmicutes	Clostridia	Clostridiales	Syntrophomonadaceae	Dethiobacter	alkaliphilus
QV1.1A	contig_16	PROKKA_02824	Na+/H+ antiporter MnhB subunit-related protein	K05566	Dethiobacter alkaliphilus	92.4731	9.39246e-24	48.3871	Bacteria	Firmicutes	Clostridia	Clostridiales	Syntrophomonadaceae	Dethiobacter	alkaliphilus
QV1.1A	contig_16	PROKKA_02825	pH adaptation potassium efflux system protein B1 (sodium-potassium/hydrogen antiporter subunit B1)	K05566	Natranaerobius thermophilus	95	5.51205e-33	67.5	Bacteria	Firmicutes	Clostridia	Natranaerobiales	Natranaerobiaceae	Natranaerobius	thermophilus
QV1.1A	contig_16	PROKKA_02826	monovalent cation/proton antiporter, MnhG/PhaG subunit	K05571	Clostridium sp. HMP27	100	7.03026e-17	48.0392	Bacteria	Firmicutes	Clostridia	Clostridiales	Clostridiaceae	Clostridium
QV1.1A	contig_16	PROKKA_02827	multiple resistance and pH regulation protein F	K05570	Dethiobacter alkaliphilus	94.382	1.60309e-22	49.4382	Bacteria	Firmicutes	Clostridia	Clostridiales	Syntrophomonadaceae	Dethiobacter	alkaliphilus
QV1.1A	contig_16	PROKKA_02828	sodium/proton antiporter ShaE	K05569	Dethiobacter alkaliphilus	90.8537	1.20905e-25	34.1463	Bacteria	Firmicutes	Clostridia	Clostridiales	Syntrophomonadaceae	Dethiobacter	alkaliphilus
QV1.1A	contig_16	PROKKA_02829	electron transport complex, RnfABCDGE type, G subunit	K03612	Dethiobacter alkaliphilus	99.2832	1.97588e-40	36.9176	Bacteria	Firmicutes	Clostridia	Clostridiales	Syntrophomonadaceae	Dethiobacter	alkaliphilus
QV1.1A	contig_16	PROKKA_02830	glycosyl transferase group 1	K06338	Thermicanus aegyptius	89.1813	1.49407e-17	24.5614	Bacteria	Firmicutes	Bacilli	Bacilliales	Paenibacillaceae	Thermicanus	aegyptius
QV1.1A	contig_16	PROKKA_02831	cytochrome c biogenesis protein transmembrane region	K06196	Thermincola potens JR	96.4444	6.89217e-40	36	Bacteria	Firmicutes	Clostridia	Clostridiales	Peptococcaceae	Thermincola	potens
QV1.1A	contig_16	PROKKA_02834	metal dependent phosphohydrolase	K03698	Tepidanaerobacter syntrophicus	96.6463	7.91474e-71	39.0244	Bacteria	Firmicutes	Clostridia	Thermoanaerobacterales	Thermoanaerobacteraceae	Tepidanaerobacter	synthrophicus
QV1.1A	contig_16	PROKKA_02835	2-amino-3-ketobutyrate coenzyme A ligase	K00639	Natranaerobius thermophilus	99.4898	0	64.7959	Bacteria	Firmicutes	Clostridia	Natranaerobiales	Natranaerobiaceae	Natranaerobius	thermophilus
QV1.1A	contig_16	PROKKA_02836	MutT family protein	K03574	Lentibacillus jeotgali	80.6452	1.32603e-11	29.0323	Bacteria	Firmicutes	Bacilli	Bacilliales	Bacillaceae	Lentibacillus	jeotgali
QV1.1A	contig_16	PROKKA_02837	arginine decarboxylase	K01582	Fervidicola ferrireducens	97.5758	0	55.9596	Bacteria	Firmicutes	Clostridia	Clostridiales	Syntrophomonadaceae	Fervidicola	ferrireducens
QV1.1A	contig_16	PROKKA_02838	response regulator receiver protein	K07719	Paenibacillus sp. VKM B-2647	100	4.94821e-69	44.7183	Bacteria	Firmicutes	Bacilli	Bacilliales	Paenibacillaceae	Paenibacillus
QV1.1A	contig_16	PROKKA_02839	sensory transduction histidine kinase	K07717	Paenibacillus massiliensis	100.711	2.00623e-58	32.9384	Bacteria	Firmicutes	Bacilli	Bacilliales	Paenibacillaceae	Paenibacillus	massiliensis
QV1.1A	contig_16	PROKKA_02840	peptidase U62 modulator of DNA gyrase	K03592	Caldisalinibacter kiritimatiensis	101.116	1.79408e-154	49.1071	Bacteria	Firmicutes	Clostridia	Clostridiales	Clostridiaceae	Caldisalinibacter	kiritimatiensis
QV1.1A	contig_16	PROKKA_02841	peptidase U62 modulator of DNA gyrase	K03568	Caloranaerobacter ferrireducens	99.784	0	68.2505	Bacteria	Firmicutes	Clostridia	Clostridiales	Clostridiaceae	Caloranaerobacter	ferrireducens
QV1.1A	contig_16	PROKKA_02842	LL-diaminopimelate aminotransferase apoenzyme	K10206	Thermodesulfatator indicus	98.4576	4.89568e-147	51.1568	Bacteria	Thermodesulfobacteria	Thermodesulfobacteria	Thermodesulfobacteriales	Thermodesulfobacteriaceae	Thermodesulfatator	indicus
QV1.1A	contig_16	PROKKA_02844	alpha-galactosidase/6-phospho-beta-glucosidase	K01222	Symbiobacterium thermophilum	100.469	2.67702e-112	44.3662	Bacteria	Proteobacteria	Gammaproteobacteria	Alteromonadales	Shewanellaceae	Symbiobacterium	thermophilum
QV1.1A	contig_16	PROKKA_02845	3-methyl-2-oxobutanoate hydroxymethyltransferase	K00606	Desulfitibacter sp. BRH_c19	98.9437	1.01166e-164	76.7606	Bacteria	Firmicutes	Clostridia	Clostridiales	Peptococcaceae	Desulfitibacter
QV1.1A	contig_16	PROKKA_02847	sensor histidine kinase	K02488	Brevibacillus brevis	55.4636	2.16283e-60	20.0331	Bacteria	Firmicutes	Bacilli	Bacilliales	Paenibacillaceae	Brevibacillus	brevis
QV1.1A	contig_16	PROKKA_02848	UDP-N-acetylglucosamine 1-carboxyvinyltransferase	K00790	Caldicoprobacter oshimai	100.241	5.26705e-162	56.8675	Bacteria	Firmicutes	Clostridia	Clostridiales	Caldicoprobacteraceae	Caldicoprobacter	oshimai
QV1.1A	contig_16	PROKKA_02850	putative arsenical pump membrane protein	K03893	candidate division TA06 bacterium DG_24	100.714	1.04481e-123	48.5714	Bacteria	TA06
QV1.1A	contig_16	PROKKA_02851	spore germination protein KC	K06297	Pelotomaculum thermopropionicum SI	102.267	2.65405e-28	27.9597	Bacteria	Firmicutes	Clostridia	Clostridiales	Peptococcaceae	Pelotomaculum	thermopropionicum
QV1.1A	contig_16	PROKKA_02852	spore germination receptor subunit	K06296	Desulfosporosinus sp. Tol-M	97.8552	6.88383e-28	31.3673	Bacteria	Firmicutes	Clostridia	Clostridiales	Peptococcaceae	Desulfosporosinus
QV1.1A	contig_16	PROKKA_02853	GerA spore germination protein	K06295	Amphibacillus jilinensis	93.4109	5.56728e-103	34.3023	Bacteria	Firmicutes	Bacilli	Bacilliales	Bacillaceae	Amphibacillus	jilinensis
QV1.1A	contig_16	PROKKA_02854	hydrogenase large subunit domain protein	K00533	Desulfotomaculum acetoxidans	100.699	7.71755e-156	53.1469	Bacteria	Firmicutes	Clostridia	Clostridiales	Peptococcaeae	Desulfotomaculum	acetoxidans
QV1.1A	contig_16	PROKKA_02856	NADH dehydrogenase (quinone)	K00335	Thermobrachium celere	95.4128	1.39941e-27	48.6239	Bacteria	Firmicutes	Clostridia	Clostridiales	Clostridiaceae	Thermobrachium	celere
QV1.1A	contig_16	PROKKA_02857	NADH-quinone oxidoreductase chain E	K00334	Acetothermia bacterium 64_32	89.1026	1.99923e-46	47.4359	Bacteria	Acetothermia
QV1.1A	contig_16	PROKKA_02858	NADH dehydrogenase (quinone)	K00335	Caloramator mitchellensis	98.1685	0	55.6777	Bacteria	Firmicutes	Clostridia	Clostridiales	Clostridiaceae	Caloramator	mitchellensis
QV1.1A	contig_16	PROKKA_02859	hydrogenase subunit	K00336	Clostridiales bacterium PH28_bin88	99.2995	0	66.1996	Bacteria	Firmicutes	Clostridia	Clostridiales
QV1.1A	contig_16	PROKKA_02860	hypothetical protein	K07491	Syntrophomonas wolfei	59.1078	2.99005e-19	18.2156	Bacteria	Firmicutes	Clostridia	Clostridiales	Syntrophomonadaceae	Syntrophomonas	wolfei
QV1.1A	contig_16	PROKKA_02861	phosphate ABC transporter ATP-binding protein, PhoT family	K02036	Moorella sp. 60_41	100	1.03483e-108	59.5238	Bacteria	Firmicutes	Clostridia	Thermoanaerobacterales	Thermoanaerobacteraceae	Moorella
QV1.1A	contig_16	PROKKA_02862	phosphate ABC transporter, inner membrane subunit PstA	K02038	Thermaerobacter marianensis	95.3571	5.76734e-72	45.7143	Bacteria	Firmicutes	Clostridia	Thermoanaerobacterales	Thermoanaerobacteraceae	Thermanaerobacter	marianensis
QV1.1A	contig_16	PROKKA_02863	phosphate ABC transporter, inner membrane subunit PstC	K02037	Moorella sp. 60_41	96.2264	1.15169e-94	50.6289	Bacteria	Firmicutes	Clostridia	Thermoanaerobacterales	Thermoanaerobacteraceae	Moorella
QV1.1A	contig_16	PROKKA_02864	phosphate ABC transporter substrate-binding protein, PhoT family	K02040	Limnochorda pilosa	67.0103	8.15765e-103	32.9897	Bacteria	Firmicutes	Limnochordia	Limnochordales	Limnochordaceae	Limnochora	pilosa
QV1.1A	contig_16	PROKKA_02866	transposase	K07487	Clostridiales bacterium MCWD3	85.3821	2.34488e-74	39.8671	Bacteria	Firmicutes	Clostridia	Clostridiales
QV1.1A	contig_17	PROKKA_02867	RNA polymerase, sigma-24 subunit, ECF subfamily	K03088	Desulfosporosinus sp. I2	91.1765	8.41623e-42	47.7941	Bacteria	Firmicutes	Clostridia	Clostridiales	Peptococcaceae	Desulfosporosinus
QV1.1A	contig_17	PROKKA_02869	stage II sporulation protein P	K06385	Natranaerobius thermophilus	60.6838	4.05309e-48	25.3561	Bacteria	Firmicutes	Clostridia	Natranaerobiales	Natranaerobiaceae	Natranaerobius	thermophilus
QV1.1A	contig_17	PROKKA_02870	germination protease	K06012	Fervidicella metallireducens	95.0166	1.43729e-98	50.1661	Bacteria	Firmicutes	Clostridia	Clostridiales	Clostridiaceae	Fervidcella	metallireducens
QV1.1A	contig_17	PROKKA_02871	hypothetical protein	K08972	Clostridiales bacterium DRI-13	100.98	4.03582e-29	62.7451	Bacteria	Firmicutes	Clostridia	Clostridiales
QV1.1A	contig_17	PROKKA_02872	ribosomal protein S20	K02968	Dethiobacter alkaliphilus	102.41	1.07611e-20	59.0361	Bacteria	Firmicutes	Clostridia	Clostridiales	Syntrophomonadaceae	Dethiobacter	alkaliphilus
QV1.1A	contig_17	PROKKA_02874	major facilitator superfamily MFS_1	K08225	Thermoplasmatales archaeon DG-70-1	93.8725	6.0069e-48	29.902	Archaea	Euryarchaeota	Thermoplasmata	Thermoplasmatales
QV1.1A	contig_17	PROKKA_02875	DNA polymerase III, delta subunit	K02340	Peptococcaceae bacterium BRH_c4a	99.705	1.09093e-29	28.9086	Bacteria	Firmicutes	Clostridia	Clostridiales	Peptococcaceae
QV1.1A	contig_17	PROKKA_02876	hydrolase of metallo-beta-lactamase fold protein	K02238	Geobacillus jurassicus	85.7902	8.05698e-57	28.6853	Bacteria	Firmicutes	Bacilli	Bacilliales	Bacillaceae	Geobacillus	jurassicus
QV1.1A	contig_17	PROKKA_02878	FAD linked oxidase domain-containing protein	K00104	Alkaliphilus metalliredigens	99.7877	0	81.104	Bacteria	Firmicutes	Clostridia	Clostridiales	Clostridiaceae	Alkaliphilus	metalliredigens
QV1.1A	contig_17	PROKKA_02879	electron transfer flavoprotein alpha subunit	K03522	Alkaliphilus metalliredigens	100	0	71.4715	Bacteria	Firmicutes	Clostridia	Clostridiales	Clostridiaceae	Alkaliphilus	metalliredigens
QV1.1A	contig_17	PROKKA_02880	electron transfer flavoprotein alpha/beta-subunit	K03521	Alkaliphilus metalliredigens	100	4.41276e-139	71.6981	Bacteria	Firmicutes	Clostridia	Clostridiales	Clostridiaceae	Alkaliphilus	metalliredigens
QV1.1A	contig_17	PROKKA_02881	GntR domain-containing protein	K05799	Alkaliphilus metalliredigens	94.2387	2.87624e-77	46.0905	Bacteria	Firmicutes	Clostridia	Clostridiales	Clostridiaceae	Alkaliphilus	metalliredigens
QV1.1A	contig_17	PROKKA_02882	methyl-accepting chemotaxis sensory transducer	K03406	Paenibacillus macerans	100.956	5.22483e-44	31.74	Bacteria	Firmicutes	Bacilli	Bacilliales	Paenibacillaceae	Paenibacillus	macerans
QV1.1A	contig_17	PROKKA_02885	hypothetical protein	K09155	Paenibacillus sp. FSL R7-277	97.3333	9.9016e-23	54.6667	Bacteria	Firmicutes	Bacilli	Bacilliales	Paenibacillaceae	Paenibacillus
QV1.1A	contig_17	PROKKA_02887	pyruvate ferredoxin/flavodoxin oxidoreductase, beta subunit	K00175	Thermoanaerobacterium thermosaccharolyticum	97.8571	1.80833e-127	60.7143	Bacteria	Firmicutes	Clostridia	Thermoanaerobacterales	Thermoanaerobacteraceae	Thermoanaerobacterium	thermosaccharolyticum
QV1.1A	contig_17	PROKKA_02888	pyruvate:ferredoxin oxidoreductase-oxoacid:ferredoxin oxidoreductase, alpha subunit	K00174	Mahella australiensis	100.536	0	58.2143	Bacteria	Firmicutes	Clostridia	Thermoanaerobacterales		Mahella	australiensis
QV1.1A	contig_17	PROKKA_02889	sporulation protein	K06313	Brevibacillus borstelensis	97.1302	3.26498e-60	30.0221	Bacteria	Firmicutes	Bacilli	Bacilliales	Paenibacillaceae	Brevibacillus	borstelensis
QV1.1A	contig_17	PROKKA_02890	spore-cortex-lytic enzyme precursor	K01449	Bacillaceae bacterium mt6	98.2979	6.01642e-81	52.766	Bacteria	Firmicutes	Bacilli	Bacilliales	Bacillaceae
QV1.1A	contig_17	PROKKA_02891	competence protein ComEA helix-hairpin-helix repeat protein	K02237	Planococcus rifietoensis	81.6754	7.73578e-41	38.7435	Bacteria	Firmicutes	Bacilli	Bacilliales	Planococcaceae	Planococcus	rifietoensis
QV1.1A	contig_17	PROKKA_02893	ABC transporter-like protein	K01990	Meiothermus ruber	99.0476	5.24463e-74	41.2698	Bacteria	Deinococcus-Thermus	Deinococci	Thermales	Thermaceae	Meithermus	ruber
QV1.1A	contig_17	PROKKA_02894	ABC-2 type transporter	K01992	Meiothermus ruber	94.2085	2.81472e-39	35.1351	Bacteria	Deinococcus-Thermus	Deinococci	Thermales	Thermaceae	Meithermus	ruber
QV1.1A	contig_17	PROKKA_02896	hypothetical protein	K12615	Clostridiales bacterium PH28_bin88	100	0	55.9223	Bacteria	Firmicutes	Clostridia	Clostridiales
QV1.1A	contig_17	PROKKA_02897	Putative transcriptional regulator YvhJ		Fervidicola ferrireducens	101.79	1.21938e-70	37.8517	Bacteria	Firmicutes	Clostridia	Clostridiales	Syntrophomonadaceae	Fervidicola	ferrireducens
QV1.1A	contig_17	PROKKA_02898	nicotinic acid mononucleotide adenylyltransferase	K00969	Moorella glycerini	95.6731	1.49847e-77	56.25	Bacteria	Firmicutes	Clostridia	Thermoanaerobacterales	Thermoanaerobacteraceae	Moorella	glycerini
QV1.1A	contig_17	PROKKA_02899	GTPase ObgE	K03979	Desulfotomaculum kuznetsovii DSM 6115	99.061	3.12211e-126	53.2864	Bacteria	Firmicutes	Clostridia	Clostridiales	Peptococcaeae	Desulfotomaculum	kuznetsovii
QV1.1A	contig_17	PROKKA_02901	ribosomal protein L27	K02899	Effusibacillus pohliae	94.2529	9.49105e-41	78.1609	Bacteria	Firmicutes	Bacilli	Bacilliales	Alicyclobacillaceae	Effusibacillus	pohliae
QV1.1A	contig_17	PROKKA_02902	50S ribosomal protein L21	K02888	Succinispira mobilis	99.0385	1.6131e-38	60.5769	Bacteria	Firmicutes	Negativicutes	Selenomonadales	Acidaminococcaceae	Succinispira	mobilis
QV1.1A	contig_17	PROKKA_02904	mRNA interferase MazF9	mazF9	Desulfitibacter alkalitolerans	105.66	2.6932e-37	60.3774	Bacteria	Firmicutes	Clostridia	Clostridiales	Peptococcaceae	Desulfitibacter	alkalitolerans
QV1.1A	contig_17	PROKKA_02907	hypothetical protein	K01421	Dehalobacter	89.1003	1.43048e-57	26.1246	Bacteria	Firmicutes	Clostridia	Clostridiales	Peptococcaceae	Dehalobacter
QV1.1A	contig_17	PROKKA_02908	MmpL domain protein	K06994	uncultured Clostridium sp.	96.7883	1.06662e-179	43.6496	Bacteria	Firmicutes	Clostridia	Clostridiales	Clostridiaceae	Clostridium
QV1.1A	contig_17	PROKKA_02909	TetR family protein regulatory protein	K09017	Desulfosporosinus acidiphilus	100.508	7.94926e-33	35.533	Bacteria	Firmicutes	Clostridia	Clostridiales	Peptococcaceae	Desulfosporosinus	acidiphilus
QV1.1A	contig_17	PROKKA_02911	ABC transporter ATP-binding protein	K01990	bacterium mt3	99.0196	3.93124e-120	57.8431	Bacteria
QV1.1A	contig_17	PROKKA_02912	hypothetical protein	K01992	Gracilibacter sp. BRH_c7a	100.251	1.32685e-111	42.7136	Bacteria	Firmicutes	Clostridia	Clostridiales	Gracilibacteraceae	Gracilibacter
QV1.1A	contig_17	PROKKA_02913	ATP:cob(I)alamin adenosyltransferase, putative	K00798	Alkaliphilus oremlandii	100	6.1316e-78	62.2857	Bacteria	Firmicutes	Clostridia	Clostridiales	Clostridiaceae	Alkaliphilus	oremlandii
QV1.1A	contig_17	PROKKA_02914	ribonuclease, Rne/Rng family	K08301	Thermincola ferriacetica	99.1166	0	54.2403	Bacteria	Firmicutes	Clostridia	Clostridiales	Peptococcaceae	Thermincola	ferriacetica
QV1.1A	contig_17	PROKKA_02916	Fe-S oxidoreductase	K03423	Propionispora sp. Iso2/2	99.3432	0	56.1576	Bacteria	Firmicutes	Negativicutes	Selenomonadales	Veillonellaceae	Propionispora
QV1.1A	contig_17	PROKKA_02917	peptidase M50	K06402	Desulfotomaculum intricatum	97.3597	1.45625e-38	33.9934	Bacteria	Firmicutes	Clostridia	Clostridiales	Peptococcaeae	Desulfotomaculum	intricatum
QV1.1A	contig_17	PROKKA_02918	Stage II sporulation protein Q		Acetonema longum	47.549	8.6848e-09	19.1176	Bacteria	Firmicutes	Clostridia	Clostridiales	Veillonellaceae	Acetonema	longum
QV1.1A	contig_17	PROKKA_02919	cell elongation-specific peptidoglycan biosynthesis regulator RodA	K05837	Thermovenabulum gondwanense	100.272	3.00877e-110	47.9564	Bacteria	Firmicutes	Clostridia	Clostridiales	Thermoanaerobacteraceae	Thermovenabulum	gondwanense
QV1.1A	contig_17	PROKKA_02920	septum site-determining protein	K03608	Syntrophomonas wolfei	77.1739	1.69411e-06	30.4348	Bacteria	Firmicutes	Clostridia	Clostridiales	Syntrophomonadaceae	Syntrophomonas	wolfei
QV1.1A	contig_17	PROKKA_02921	septum site-determining protein MinD	K03609	Caldicellulosiruptor obsidiansis	99.6198	6.75716e-98	54.7529	Bacteria	Firmicutes	Clostridia	Thermoanaerobacterales		Caldicellulosriuptor	obsidiansis
QV1.1A	contig_17	PROKKA_02922	penicillin-binding protein 2	K05515	Pelosinus sp. UFO1	99.5542	2.52337e-88	32.2437	Bacteria	Firmicutes	Negativicutes	Selenomonadales	Veillonellaceae	Pelosinus
QV1.1A	contig_17	PROKKA_02923	hypothetical protein	K03571	Clostridium sp. KLE 1755	93.9394	7.13139e-11	27.8788	Bacteria	Firmicutes	Clostridia	Clostridiales	Clostridiaceae	Clostridium
QV1.1A	contig_17	PROKKA_02924	rod shape-determining protein MreC	K03570	Moorella thermoacetica	95.6679	9.3059e-46	37.1841	Bacteria	Firmicutes	Clostridia	Thermoanaerobacterales	Thermoanaerobacteraceae	Moorella	thermacetica
QV1.1A	contig_17	PROKKA_02925	rod shape-determining protein MreB	K03569	Thermaerobacter subterraneus DSM 13965	100	1.23854e-169	70.1754	Bacteria	Firmicutes	Clostridia	Thermoanaerobacterales	Thermoanaerobacteraceae	Thermanaerobacter	subterraneus
QV1.1A	contig_17	PROKKA_02926	DNA repair protein RadC	K03630	Paenibacillus sp. AT5	99.5536	1.18601e-81	58.0357	Bacteria	Firmicutes	Bacilli	Bacilliales	Paenibacillaceae	Paenibacillus
QV1.1A	contig_17	PROKKA_02927	nucleotide-binding protein	K06287	Desulfotomaculum thermocisternum	96.9231	2.65366e-51	50.7692	Bacteria	Firmicutes	Clostridia	Clostridiales	Peptococcaeae	Desulfotomaculum	thermocisternum
QV1.1A	contig_17	PROKKA_02929	heptaprenyl diphosphate synthase component I	K00805	Natranaerobius thermophilus	89.9441	2.98885e-39	47.486	Bacteria	Firmicutes	Clostridia	Natranaerobiales	Natranaerobiaceae	Natranaerobius	thermophilus
QV1.1A	contig_17	PROKKA_02930	ApbE family lipoprotein	K03734	Peptococcaceae bacterium 1109	89.2442	2.6115e-73	38.9535	Bacteria	Firmicutes	Clostridia	Clostridiales	Peptococcaceae
QV1.1A	contig_17	PROKKA_02931	ferredoxin	K03616	Methanosalsum zhilinae	96.2825	6.97705e-87	49.4424	Archaea	Euryarchaeota	Methanomicrobia	Methanosarcinales	Methanosarcinaceae	Methanosalsum	zhilinae
QV1.1A	contig_17	PROKKA_02931	ferredoxin	K03616	Methanosalsum zhilinae	19.7026	0.000128247	10.0372	Archaea	Euryarchaeota	Methanomicrobia	Methanosarcinales	Methanosarcinaceae	Methanosalsum	zhilinae
QV1.1A	contig_17	PROKKA_02931	ferredoxin	K03616	Methanosalsum zhilinae	20.8178	0.685532	7.80669	Archaea	Euryarchaeota	Methanomicrobia	Methanosarcinales	Methanosarcinaceae	Methanosalsum	zhilinae
QV1.1A	contig_17	PROKKA_02932	inner membrane subunit of an electron transport system	K03617	Defluviitalea phaphyphila	97.3822	4.0828e-89	69.6335	Bacteria	Firmicutes	Clostridia	Clostridiales	Defluviitaleaceae	Defluviitalea	phaphyphila
QV1.1A	contig_17	PROKKA_02933	electron transport complex, RnfABCDGE type, E subunit	K03613	Caldicoprobacter oshimai	94.7115	6.75015e-79	60.0962	Bacteria	Firmicutes	Clostridia	Clostridiales	Caldicoprobacteraceae	Caldicoprobacter	oshimai
QV1.1A	contig_17	PROKKA_02934	electron transport complex, RnfABCDGE type, D subunit	K03614	Mahella australiensis	101.577	4.40932e-100	54.2587	Bacteria	Firmicutes	Clostridia	Thermoanaerobacterales		Mahella	australiensis
QV1.1A	contig_17	PROKKA_02935	electron transport complex, RnfABCDGE type, C subunit	K03615	Fervidicola ferrireducens	100	8.62425e-164	53.653	Bacteria	Firmicutes	Clostridia	Clostridiales	Syntrophomonadaceae	Fervidicola	ferrireducens
QV1.1A	contig_17	PROKKA_02936	hydrogenase, Fe-only	K00336	Caldicoprobacter oshimai	99.4854	0	58.8336	Bacteria	Firmicutes	Clostridia	Clostridiales	Caldicoprobacteraceae	Caldicoprobacter	oshimai
QV1.1A	contig_17	PROKKA_02937	NADH dehydrogenase (quinone)	K00335	Desulfotomaculum kuznetsovii DSM 6115	99.4975	0	70.1843	Bacteria	Firmicutes	Clostridia	Clostridiales	Peptococcaeae	Desulfotomaculum	kuznetsovii
QV1.1A	contig_17	PROKKA_02938	NADH dehydrogenase (quinone)	K00335	Desulfotomaculum thermocisternum	100	3.47567e-33	49.1525	Bacteria	Firmicutes	Clostridia	Clostridiales	Peptococcaeae	Desulfotomaculum	thermocisternum
QV1.1A	contig_17	PROKKA_02939	two-component sensor	K10942	Tepidanaerobacter acetatoxydans	100	3.02565e-59	51.1111	Bacteria	Firmicutes	Clostridia	Thermoanaerobacterales	Thermoanaerobacteraceae	Tepidanaerobacter	acetatoxydans
QV1.1A	contig_17	PROKKA_02940	NADH-quinone oxidoreductase, E subunit	K00334	Clostridiales bacterium DRI-13	98.7654	4.6134e-61	54.9383	Bacteria	Firmicutes	Clostridia	Clostridiales
QV1.1A	contig_17	PROKKA_02943	hydrogenase large subunit domain protein	K00533	Tepidanaerobacter syntrophicus	100.928	1.11436e-149	49.652	Bacteria	Firmicutes	Clostridia	Thermoanaerobacterales	Thermoanaerobacteraceae	Tepidanaerobacter	synthrophicus
QV1.1A	contig_17	PROKKA_02944	hypothetical protein	K08282	Dictyoglomus thermophilum	92.3611	4.2742e-53	54.8611	Bacteria	Dictyoglomi	Dictyoglomia	Dictyoglomales	Dictyoglomaceae	Dictyoglomus	thermophilum
QV1.1A	contig_17	PROKKA_02945	FolC bifunctional protein	K11754	Dethiobacter alkaliphilus	100	4.61809e-114	44.4444	Bacteria	Firmicutes	Clostridia	Clostridiales	Syntrophomonadaceae	Dethiobacter	alkaliphilus
QV1.1A	contig_17	PROKKA_02946	valyl-tRNA synthetase	K01873	Thermosinus carboxydivorans	100	0	58.3618	Bacteria	Firmicutes	Clostridia	Clostridiales	Acidaminococcaceae	Thermosinus	carboxydivorans
QV1.1A	contig_17	PROKKA_02950	acetyltransferase	K00680	Caloranaerobacter azorensis	100	8.84899e-59	36.014	Bacteria	Firmicutes	Clostridia	Clostridiales	Clostridiaceae	Caloranaerobacter	azorensis
QV1.1A	contig_17	PROKKA_02956	bifunctional protein : adenosylcobinamide kinase; cobinamide phosphate guanyltransferase	K02231	Deinococcus deserti	95.1872	2.20109e-48	48.1283	Bacteria	Deinococcus-Thermus	Deinococci	Deinococcales	Deinococcaceae	Deinococcus	deserti
QV1.1A	contig_17	PROKKA_02957	cobyric acid synthase CobQ	K02232	Paenibacillus sp. JDR-2	101.443	2.61682e-177	53.8144	Bacteria	Firmicutes	Bacilli	Bacilliales	Paenibacillaceae	Paenibacillus
QV1.1A	contig_17	PROKKA_02958	cobalamin (5'-phosphate) synthase	K02233	Thermovirga lienii	96	1.95029e-44	42.4	Bacteria	Synergistetes	Synergistia	Synergistales	Synergistaceae	Thermovirga	lienii
QV1.1A	contig_17	PROKKA_02959	alpha-ribazole phosphatase	K01834	Paenibacillus zanthoxyli	82.5893	2.1421e-45	37.9464	Bacteria	Firmicutes	Bacilli	Bacilliales	Paenibacillaceae	Paenibacillus	zanthoxyli
QV1.1A	contig_17	PROKKA_02961	ECF subfamily RNA polymerase sigma-24 factor	K03088	Moorella thermoacetica	97.7778	9.1594e-77	69.4444	Bacteria	Firmicutes	Clostridia	Thermoanaerobacterales	Thermoanaerobacteraceae	Moorella	thermacetica
QV1.1A	contig_17	PROKKA_02963	ABC transporter related	K01990	Moorella mulderi	100	2.99096e-166	76.0656	Bacteria	Firmicutes	Clostridia	Thermoanaerobacterales	Thermoanaerobacteraceae	Moorella	mulderi
QV1.1A	contig_17	PROKKA_02964	hypothetical protein	K01992	Moorella glycerini	101.038	2.07899e-130	69.2042	Bacteria	Firmicutes	Clostridia	Thermoanaerobacterales	Thermoanaerobacteraceae	Moorella	glycerini
QV1.1A	contig_17	PROKKA_02965	hypothetical protein	K07491	Clostridiales bacterium MCWD3	96.139	4.94545e-70	39.7683	Bacteria	Firmicutes	Clostridia	Clostridiales
QV1.1A	contig_17	PROKKA_02967	oxaloacetate decarboxylase	K01571	Moorella glycerini	100.437	0	63.7555	Bacteria	Firmicutes	Clostridia	Thermoanaerobacterales	Thermoanaerobacteraceae	Moorella	glycerini
QV1.1A	contig_17	PROKKA_02968	ABC-type nitrate/sulfonate/taurine/bicarbonate transport systems, periplasmic component	K02051	Clostridiales bacterium DRI-13	98.503	1.44899e-112	47.9042	Bacteria	Firmicutes	Clostridia	Clostridiales
QV1.1A	contig_17	PROKKA_02969	ABC transporter related	K02049	Gottschalkia acidurici	98.4615	1.35991e-93	51.5385	Bacteria	Firmicutes	Clostridia	Clostridiales		Gottschalkia	acidurici
QV1.1A	contig_17	PROKKA_02970	hypothetical protein	K02050	Clostridiales bacterium DRI-13	90.0356	6.3122e-95	51.6014	Bacteria	Firmicutes	Clostridia	Clostridiales
QV1.1A	contig_17	PROKKA_02971	GTPase involved in ribosome 50S subunit assembly	K03978	Bacillus campisalis	98.9637	9.00105e-68	54.4041	Bacteria	Firmicutes	Bacilli	Bacilliales	Bacillaceae	Bacillus	campisalis
QV1.1A	contig_17	PROKKA_02972	ATP-dependent protease La	K01338	Dethiobacter alkaliphilus	99.2258	0	63.7419	Bacteria	Firmicutes	Clostridia	Clostridiales	Syntrophomonadaceae	Dethiobacter	alkaliphilus
QV1.1A	contig_17	PROKKA_02973	ATPase central domain-containing protein	K04076	Desulfotomaculum nigrificans	98.0036	0	65.6987	Bacteria	Firmicutes	Clostridia	Clostridiales	Peptococcaeae	Desulfotomaculum	nigrificans
QV1.1A	contig_17	PROKKA_02974	ATP-dependent Clp protease ATP-binding subunit ClpX	K03544	Anaerosporomusa subterranea	99.5238	0	75.7143	Bacteria	Firmicutes	Negativicutes	Selenomonadales	Sporomusaceae	Anaerosporomusa	subterranea
QV1.1A	contig_17	PROKKA_02975	ATP-dependent Clp protease proteolytic subunit	K01358	Dethiobacter alkaliphilus	98.9744	1.17717e-100	69.2308	Bacteria	Firmicutes	Clostridia	Clostridiales	Syntrophomonadaceae	Dethiobacter	alkaliphilus
QV1.1A	contig_17	PROKKA_02976	trigger factor	K03545	Paenibacillus swuensis	98.3683	1.43903e-137	48.4848	Bacteria	Firmicutes	Bacilli	Bacilliales	Paenibacillaceae	Paenibacillus	swuensis
QV1.1A	contig_19	PROKKA_03078	DNA-directed RNA polymerase specialized sigma subunit, sigma24-like protein	K03088	Desulfotomaculum thermocisternum	89.5928	1.16388e-70	51.1312	Bacteria	Firmicutes	Clostridia	Clostridiales	Peptococcaeae	Desulfotomaculum	thermocisternum
QV1.1A	contig_19	PROKKA_03080	Regulatory protein MsrR		Dethiobacter alkaliphilus	100.331	1.0126e-89	48.0132	Bacteria	Firmicutes	Clostridia	Clostridiales	Syntrophomonadaceae	Dethiobacter	alkaliphilus
QV1.1A	contig_19	PROKKA_03082	polysaccharide pyruvyl transferase CsaB	K05946	Thermincola ferriacetica	84.7411	1.24675e-77	39.5095	Bacteria	Firmicutes	Clostridia	Clostridiales	Peptococcaceae	Thermincola	ferriacetica
QV1.1A	contig_19	PROKKA_03083	glycosyl transferase, WecB/TagA/CpsF family	K05946	Intestinimonas butyriciproducens	96.3563	3.06058e-61	42.5101	Bacteria	Firmicutes	Clostridia	Clostridiales		Intestinimonas	butyriciproducens
QV1.1A	contig_19	PROKKA_03084	glycosyl transferase family 4	K13685	Natranaerobius thermophilus	99.3569	9.07517e-108	53.0547	Bacteria	Firmicutes	Clostridia	Natranaerobiales	Natranaerobiaceae	Natranaerobius	thermophilus
QV1.1A	contig_19	PROKKA_03085	Putative lipoprotein YerB precursor		Dethiobacter alkaliphilus	100.324	5.80696e-105	52.1036	Bacteria	Firmicutes	Clostridia	Clostridiales	Syntrophomonadaceae	Dethiobacter	alkaliphilus
QV1.1A	contig_19	PROKKA_03086	integral membrane protein MviN	K03980	Dethiobacter alkaliphilus	100	0	64.5669	Bacteria	Firmicutes	Clostridia	Clostridiales	Syntrophomonadaceae	Dethiobacter	alkaliphilus
QV1.1A	contig_19	PROKKA_03089	methyl-accepting chemotaxis protein	K03406	Desulfotomaculum sp. LMa1	91.6667	9.86908e-93	43.2796	Bacteria	Firmicutes	Clostridia	Clostridiales	Peptococcaeae	Desulfotomaculum
QV1.1A	contig_19	PROKKA_03091	Fluoroacetyl-CoA thioesterase		Dethiobacter alkaliphilus	95.4545	7.95529e-49	59.8485	Bacteria	Firmicutes	Clostridia	Clostridiales	Syntrophomonadaceae	Dethiobacter	alkaliphilus
QV1.1A	contig_19	PROKKA_03092	dipicolinic acid synthetase, B subunit	K06411	Dethiobacter alkaliphilus	100	1.87336e-96	67	Bacteria	Firmicutes	Clostridia	Clostridiales	Syntrophomonadaceae	Dethiobacter	alkaliphilus
QV1.1A	contig_19	PROKKA_03093	dihydrodipicolinate reductase	K00215	Dethiobacter alkaliphilus	100	4.70552e-140	70.412	Bacteria	Firmicutes	Clostridia	Clostridiales	Syntrophomonadaceae	Dethiobacter	alkaliphilus
QV1.1A	contig_19	PROKKA_03094	glyceraldehyde-3-phosphate dehydrogenase	K00134	Dethiobacter alkaliphilus	100	0	76.4179	Bacteria	Firmicutes	Clostridia	Clostridiales	Syntrophomonadaceae	Dethiobacter	alkaliphilus
QV1.1A	contig_19	PROKKA_03095	phosphoglucomutase	K01835	Dethiobacter alkaliphilus	98.9669	0	71.0744	Bacteria	Firmicutes	Clostridia	Clostridiales	Syntrophomonadaceae	Dethiobacter	alkaliphilus
QV1.1A	contig_19	PROKKA_03096	glucose-6-phosphate isomerase	K06859	Dethiobacter alkaliphilus AHT 1	100	8.00565e-122	67.1937	Bacteria	Firmicutes	Clostridia	Clostridiales	Syntrophomonadaceae	Dethiobacter	alkaliphilus
QV1.1A	contig_19	PROKKA_03097	anti-sigma-28 factor, FlgM	K02398	Dethiobacter alkaliphilus	94.7917	1.09553e-19	45.8333	Bacteria	Firmicutes	Clostridia	Clostridiales	Syntrophomonadaceae	Dethiobacter	alkaliphilus
QV1.1A	contig_19	PROKKA_03098	flagellar capping protein	K02407	Dethiobacter alkaliphilus	101.498	0	58.427	Bacteria	Firmicutes	Clostridia	Clostridiales	Syntrophomonadaceae	Dethiobacter	alkaliphilus
QV1.1A	contig_19	PROKKA_03100	flagellin domain-containing protein	K02406	Bacillus azotoformans	101.304	0	61.0801	Bacteria	Firmicutes	Bacilli	Bacilliales	Bacillaceae	Bacillus	azotoformans
QV1.1A	contig_19	PROKKA_03101	carbon storage regulator protein	K03563	Dethiobacter alkaliphilus	94.5205	3.52741e-28	67.1233	Bacteria	Firmicutes	Clostridia	Clostridiales	Syntrophomonadaceae	Dethiobacter	alkaliphilus
QV1.1A	contig_19	PROKKA_03102	hypothetical protein	K13626	Dethiobacter alkaliphilus	100.746	1.91704e-52	58.9552	Bacteria	Firmicutes	Clostridia	Clostridiales	Syntrophomonadaceae	Dethiobacter	alkaliphilus
QV1.1A	contig_19	PROKKA_03103	flagellar hook-associated protein FlgL	K02397	Dethiobacter alkaliphilus	100.669	2.96225e-112	54.8495	Bacteria	Firmicutes	Clostridia	Clostridiales	Syntrophomonadaceae	Dethiobacter	alkaliphilus
QV1.1A	contig_19	PROKKA_03104	flagellar hook-associated protein FlgK	K02396	Dethiobacter alkaliphilus	102.066	0	55.7851	Bacteria	Firmicutes	Clostridia	Clostridiales	Syntrophomonadaceae	Dethiobacter	alkaliphilus
QV1.1A	contig_19	PROKKA_03106	flagellar protein FliS	K02422	Dethiobacter alkaliphilus	100	4.57022e-44	58.5366	Bacteria	Firmicutes	Clostridia	Clostridiales	Syntrophomonadaceae	Dethiobacter	alkaliphilus
QV1.1A	contig_19	PROKKA_03107	flagellar protein FlaG protein	K06603	Dethiobacter alkaliphilus	90.4762	7.04806e-25	42.0635	Bacteria	Firmicutes	Clostridia	Clostridiales	Syntrophomonadaceae	Dethiobacter	alkaliphilus
QV1.1A	contig_19	PROKKA_03108	flagellar protein FlaG protein	K06603	Dethiobacter alkaliphilus	98.3193	1.62364e-29	47.0588	Bacteria	Firmicutes	Clostridia	Clostridiales	Syntrophomonadaceae	Dethiobacter	alkaliphilus
QV1.1A	contig_19	PROKKA_03110	flagellar basal body protein	K02387	Dethiobacter alkaliphilus	99.2754	1.00339e-63	65.942	Bacteria	Firmicutes	Clostridia	Clostridiales	Syntrophomonadaceae	Dethiobacter	alkaliphilus
QV1.1A	contig_19	PROKKA_03111	flagellar basal-body rod protein FlgC	K02388	Dethiobacter alkaliphilus	100	4.89242e-75	79.4118	Bacteria	Firmicutes	Clostridia	Clostridiales	Syntrophomonadaceae	Dethiobacter	alkaliphilus
QV1.1A	contig_19	PROKKA_03112	flagellar hook-basal body complex protein (FliE)	K02408	Dethiobacter alkaliphilus	101.02	1.885e-38	68.3673	Bacteria	Firmicutes	Clostridia	Clostridiales	Syntrophomonadaceae	Dethiobacter	alkaliphilus
QV1.1A	contig_19	PROKKA_03113	flagellar MS-ring protein	K02409	Dethiobacter alkaliphilus	100.387	0	64.2166	Bacteria	Firmicutes	Clostridia	Clostridiales	Syntrophomonadaceae	Dethiobacter	alkaliphilus
QV1.1A	contig_19	PROKKA_03114	flagellar motor switch protein G	K02410	Dethiobacter alkaliphilus	100	0	84.1791	Bacteria	Firmicutes	Clostridia	Clostridiales	Syntrophomonadaceae	Dethiobacter	alkaliphilus
QV1.1A	contig_19	PROKKA_03115	flagellar assembly protein FliH/type III secretion system HrpE	K02411	Dethiobacter alkaliphilus AHT 1	100	1.14888e-78	53.876	Bacteria	Firmicutes	Clostridia	Clostridiales	Syntrophomonadaceae	Dethiobacter	alkaliphilus
QV1.1A	contig_19	PROKKA_03116	flagellar biosynthesis/type III secretory pathway ATPase	K02412	Dethiobacter alkaliphilus	98.4234	0	79.0541	Bacteria	Firmicutes	Clostridia	Clostridiales	Syntrophomonadaceae	Dethiobacter	alkaliphilus
QV1.1A	contig_19	PROKKA_03118	flagellar hook-length control protein-like protein	K02414	Dethiobacter alkaliphilus	88.8889	5.67009e-41	32.6241	Bacteria	Firmicutes	Clostridia	Clostridiales	Syntrophomonadaceae	Dethiobacter	alkaliphilus
QV1.1A	contig_19	PROKKA_03119	flagellar hook capping protein	K02389	Dethiobacter alkaliphilus	100	7.09382e-51	60.9589	Bacteria	Firmicutes	Clostridia	Clostridiales	Syntrophomonadaceae	Dethiobacter	alkaliphilus
QV1.1A	contig_19	PROKKA_03121	fagellar hook-basal body protein	K02390	Dethiobacter alkaliphilus	100.485	0	70.1456	Bacteria	Firmicutes	Clostridia	Clostridiales	Syntrophomonadaceae	Dethiobacter	alkaliphilus
QV1.1A	contig_19	PROKKA_03122	MotA/TolQ/ExbB proton channel	K02556	Dethiobacter alkaliphilus AHT 1	100	1.3518e-150	77.1739	Bacteria	Firmicutes	Clostridia	Clostridiales	Syntrophomonadaceae	Dethiobacter	alkaliphilus
QV1.1A	contig_19	PROKKA_03123	OmpA/MotB	K02557	Dethiobacter alkaliphilus	99.5918	6.26017e-117	72.6531	Bacteria	Firmicutes	Clostridia	Clostridiales	Syntrophomonadaceae	Dethiobacter	alkaliphilus
QV1.1A	contig_19	PROKKA_03124	flagellar basal body-associated protein FliL	K02415	Dethiobacter alkaliphilus	103.247	9.11266e-37	48.0519	Bacteria	Firmicutes	Clostridia	Clostridiales	Syntrophomonadaceae	Dethiobacter	alkaliphilus
QV1.1A	contig_19	PROKKA_03125	flagellar motor switch FliN	K02417	Dethiobacter alkaliphilus	98.6928	3.23479e-46	58.1699	Bacteria	Firmicutes	Clostridia	Clostridiales	Syntrophomonadaceae	Dethiobacter	alkaliphilus
QV1.1A	contig_19	PROKKA_03126	flagellar biosynthetic protein FliO	K02418	Dethiobacter alkaliphilus	97.7612	2.52481e-34	47.7612	Bacteria	Firmicutes	Clostridia	Clostridiales	Syntrophomonadaceae	Dethiobacter	alkaliphilus
QV1.1A	contig_19	PROKKA_03127	flagellar biosynthesis protein FliP	K02419	Dethiobacter alkaliphilus	100	9.0919e-118	72.3735	Bacteria	Firmicutes	Clostridia	Clostridiales	Syntrophomonadaceae	Dethiobacter	alkaliphilus
QV1.1A	contig_19	PROKKA_03128	flagellar biosynthesis protein FliQ	K02420	Dethiobacter alkaliphilus	95.6522	8.8358e-38	68.4783	Bacteria	Firmicutes	Clostridia	Clostridiales	Syntrophomonadaceae	Dethiobacter	alkaliphilus
QV1.1A	contig_19	PROKKA_03129	flagellar biosynthesis protein FliR	K02421	Dethiobacter alkaliphilus	100	2.97942e-129	73.5178	Bacteria	Firmicutes	Clostridia	Clostridiales	Syntrophomonadaceae	Dethiobacter	alkaliphilus
QV1.1A	contig_19	PROKKA_03130	flagellar biosynthetic protein FlhB	K02401	Dethiobacter alkaliphilus	95.3704	3.52384e-158	66.358	Bacteria	Firmicutes	Clostridia	Clostridiales	Syntrophomonadaceae	Dethiobacter	alkaliphilus
QV1.1A	contig_19	PROKKA_03131	flagellar biosynthesis protein FlhA	K02400	Dethiobacter alkaliphilus AHT 1	100	0	79.1908	Bacteria	Firmicutes	Clostridia	Clostridiales	Syntrophomonadaceae	Dethiobacter	alkaliphilus
QV1.1A	contig_19	PROKKA_03132	flagellar biosynthesis regulator FlhF	K02404	Dethiobacter alkaliphilus	100	0	80.8864	Bacteria	Firmicutes	Clostridia	Clostridiales	Syntrophomonadaceae	Dethiobacter	alkaliphilus
QV1.1A	contig_19	PROKKA_03133	cobyrinic acid ac-diamide synthase	K04562	Dethiobacter alkaliphilus	100	6.38985e-166	79.1096	Bacteria	Firmicutes	Clostridia	Clostridiales	Syntrophomonadaceae	Dethiobacter	alkaliphilus
QV1.1A	contig_19	PROKKA_03134	Flagellar brake protein YcgR		Dethiobacter alkaliphilus AHT 1	99.5434	1.96895e-81	53.4247	Bacteria	Firmicutes	Clostridia	Clostridiales	Syntrophomonadaceae	Dethiobacter	alkaliphilus
QV1.1A	contig_19	PROKKA_03135	sigma 28 (flagella/sporulation)	K02405	Dethiobacter alkaliphilus	100	1.47054e-123	72.3849	Bacteria	Firmicutes	Clostridia	Clostridiales	Syntrophomonadaceae	Dethiobacter	alkaliphilus
QV1.1A	contig_19	PROKKA_03137	flagellar basal body and hook proteins	K02392	Dethiobacter alkaliphilus	99.6032	2.3096e-107	62.6984	Bacteria	Firmicutes	Clostridia	Clostridiales	Syntrophomonadaceae	Dethiobacter	alkaliphilus
QV1.1A	contig_19	PROKKA_03138	flagellar basal-body rod protein FlgG	K02392	Dethiobacter alkaliphilus	99.6124	2.51589e-120	65.1163	Bacteria	Firmicutes	Clostridia	Clostridiales	Syntrophomonadaceae	Dethiobacter	alkaliphilus
QV1.1A	contig_19	PROKKA_03139	peptidase S1 and S6 chymotrypsin/Hap	K12600	Dethiobacter alkaliphilus	98.8372	1.59687e-68	58.1395	Bacteria	Firmicutes	Clostridia	Clostridiales	Syntrophomonadaceae	Dethiobacter	alkaliphilus
QV1.1A	contig_19	PROKKA_03140	hypothetical protein	K09749	Dethiobacter alkaliphilus	100.203	3.21499e-149	43.8134	Bacteria	Firmicutes	Clostridia	Clostridiales	Syntrophomonadaceae	Dethiobacter	alkaliphilus
QV1.1A	contig_19	PROKKA_03141	flagellar motor switch protein FliM	K02416	Dethiobacter alkaliphilus	100	0	78.8991	Bacteria	Firmicutes	Clostridia	Clostridiales	Syntrophomonadaceae	Dethiobacter	alkaliphilus
QV1.1A	contig_19	PROKKA_03142	CheC, inhibitor of MCP methylation / FliN fusion protein	K02417	Dethiobacter alkaliphilus	104.444	7.09436e-44	60	Bacteria	Firmicutes	Clostridia	Clostridiales	Syntrophomonadaceae	Dethiobacter	alkaliphilus
QV1.1A	contig_19	PROKKA_03143	flagellar motor switch protein	K02417	Dethiobacter alkaliphilus	101.67	0	57.1429	Bacteria	Firmicutes	Clostridia	Clostridiales	Syntrophomonadaceae	Dethiobacter	alkaliphilus
QV1.1A	contig_19	PROKKA_03144	purine-binding chemotaxis protein CheW	K03408	Dethiobacter alkaliphilus AHT 1	93.6416	3.34066e-83	75.1445	Bacteria	Firmicutes	Clostridia	Clostridiales	Syntrophomonadaceae	Dethiobacter	alkaliphilus
QV1.1A	contig_19	PROKKA_03145	CheA signal transduction histidine kinase	K03407	Dethiobacter alkaliphilus	100.15	0	72.1805	Bacteria	Firmicutes	Clostridia	Clostridiales	Syntrophomonadaceae	Dethiobacter	alkaliphilus
QV1.1A	contig_19	PROKKA_03146	response regulator domain-containing protein	K03413	Dethiobacter alkaliphilus AHT 1	100	4.3737e-73	90	Bacteria	Firmicutes	Clostridia	Clostridiales	Syntrophomonadaceae	Dethiobacter	alkaliphilus
QV1.1A	contig_19	PROKKA_03147	CheC, inhibitor of MCP methylation	K03410	Dethiobacter alkaliphilus	92.3423	2.0227e-94	62.6126	Bacteria	Firmicutes	Clostridia	Clostridiales	Syntrophomonadaceae	Dethiobacter	alkaliphilus
QV1.1A	contig_19	PROKKA_03148	CheD, stimulates methylation of MCP protein	K03411	Dethiobacter alkaliphilus	99.3711	2.24954e-78	72.956	Bacteria	Firmicutes	Clostridia	Clostridiales	Syntrophomonadaceae	Dethiobacter	alkaliphilus
QV1.1A	contig_19	PROKKA_03149	response regulator receiver modulated CheB methylesterase	K03412	Dethiobacter alkaliphilus	97.1671	8.69273e-164	67.1388	Bacteria	Firmicutes	Clostridia	Clostridiales	Syntrophomonadaceae	Dethiobacter	alkaliphilus
QV1.1A	contig_19	PROKKA_03150	protein-glutamate O-methyltransferase	K00575	Dethiobacter alkaliphilus	100	1.16539e-132	66.9231	Bacteria	Firmicutes	Clostridia	Clostridiales	Syntrophomonadaceae	Dethiobacter	alkaliphilus
QV1.1A	contig_19	PROKKA_03152	arsenical-resistance protein ACR3	K03325	Dethiobacter alkaliphilus	95.7704	8.30487e-141	69.7885	Bacteria	Firmicutes	Clostridia	Clostridiales	Syntrophomonadaceae	Dethiobacter	alkaliphilus
QV1.1A	contig_19	PROKKA_03154	putative amino acid aminotransferase	K00837	Clostridiales bacterium DRI-13	98.2801	1.59916e-151	49.8771	Bacteria	Firmicutes	Clostridia	Clostridiales
QV1.1A	contig_19	PROKKA_03157	D-isomer specific 2-hydroxyacid dehydrogenase NAD-binding protein	K00015	Halanaerobium saccharolyticum subsp. saccharolyticum DSM 6643	98.4615	1.34936e-151	63.6923	Bacteria	Firmicutes	Clostridia	Halanaerobiales	Halobacteroidaceae	Halanaerobium	saccharolyticum
QV1.1A	contig_19	PROKKA_03158	putative N-acetylmuramoyl-L-alanine amidase	K01447	Syntrophomonas wolfei	73.1343	3.91655e-39	34.8259	Bacteria	Firmicutes	Clostridia	Clostridiales	Syntrophomonadaceae	Syntrophomonas	wolfei
QV1.1A	contig_19	PROKKA_03160	MgtC/SapB transporter	K07507	Dethiobacter alkaliphilus	99.5816	6.78774e-129	75.7322	Bacteria	Firmicutes	Clostridia	Clostridiales	Syntrophomonadaceae	Dethiobacter	alkaliphilus
QV1.1A	contig_19	PROKKA_03161	transcriptional repressor, CtsR	K03708	Dethiobacter alkaliphilus AHT 1	100	2.19119e-62	63.2258	Bacteria	Firmicutes	Clostridia	Clostridiales	Syntrophomonadaceae	Dethiobacter	alkaliphilus
QV1.1A	contig_19	PROKKA_03163	ATP:guanido phosphotransferase	K00936	Dethiobacter alkaliphilus	93.3702	0	70.9945	Bacteria	Firmicutes	Clostridia	Clostridiales	Syntrophomonadaceae	Dethiobacter	alkaliphilus
QV1.1A	contig_19	PROKKA_03164	negative regulator of genetic competence	K03696	Dethiobacter alkaliphilus AHT 1	99.1443	0	86.7971	Bacteria	Firmicutes	Clostridia	Clostridiales	Syntrophomonadaceae	Dethiobacter	alkaliphilus
QV1.1A	contig_19	PROKKA_03165	cobyrinic acid ac-diamide synthase	K07321	Dethiobacter alkaliphilus	99.6047	4.33073e-152	82.2134	Bacteria	Firmicutes	Clostridia	Clostridiales	Syntrophomonadaceae	Dethiobacter	alkaliphilus
QV1.1A	contig_19	PROKKA_03166	bifunctional acetyl-CoA decarbonylase/synthase complex subunit alpha/beta	K14138	Dethiobacter alkaliphilus	100	0	89.1334	Bacteria	Firmicutes	Clostridia	Clostridiales	Syntrophomonadaceae	Dethiobacter	alkaliphilus
QV1.1A	contig_19	PROKKA_03167	acetyl-CoA decarbonylase/synthase complex subunit gamma	K00197	Dethiobacter alkaliphilus	100	0	81.2641	Bacteria	Firmicutes	Clostridia	Clostridiales	Syntrophomonadaceae	Dethiobacter	alkaliphilus
QV1.1A	contig_19	PROKKA_03169	acetyl-CoA decarbonylase/synthase complex subunit delta	K00194	Dethiobacter alkaliphilus	99.3865	0	81.5951	Bacteria	Firmicutes	Clostridia	Clostridiales	Syntrophomonadaceae	Dethiobacter	alkaliphilus
QV1.1A	contig_19	PROKKA_03170	methyltetrahydrofolate:corrinoid/iron-sulfur protein methyltransferase	K00548	Dethiobacter alkaliphilus	100	1.81858e-172	88.2576	Bacteria	Firmicutes	Clostridia	Clostridiales	Syntrophomonadaceae	Dethiobacter	alkaliphilus
QV1.1A	contig_19	PROKKA_03171	putative oxidoreductase	K00266	Dethiobacter alkaliphilus	100	0	83.2138	Bacteria	Firmicutes	Clostridia	Clostridiales	Syntrophomonadaceae	Dethiobacter	alkaliphilus
QV1.1A	contig_19	PROKKA_03172	methylenetetrahydrofolate reductase	K00297	Dethiobacter alkaliphilus	100	9.18201e-140	86.4865	Bacteria	Firmicutes	Clostridia	Clostridiales	Syntrophomonadaceae	Dethiobacter	alkaliphilus
QV1.1A	contig_19	PROKKA_03173	methylenetetrahydrofolate reductase	K00297	Dethiobacter alkaliphilus	100	0	87.541	Bacteria	Firmicutes	Clostridia	Clostridiales	Syntrophomonadaceae	Dethiobacter	alkaliphilus
QV1.1A	contig_19	PROKKA_03174	integral membrane sensor signal transduction histidine kinase	K11617	Dethiobacter alkaliphilus	99.7984	0	58.6694	Bacteria	Firmicutes	Clostridia	Clostridiales	Syntrophomonadaceae	Dethiobacter	alkaliphilus
QV1.1A	contig_19	PROKKA_03175	two component LuxR family transcriptional regulator	K07695	Dethiobacter alkaliphilus	100	2.74408e-111	78.1395	Bacteria	Firmicutes	Clostridia	Clostridiales	Syntrophomonadaceae	Dethiobacter	alkaliphilus
QV1.1A	contig_19	PROKKA_03179	response regulator/GGDEF domain-containing protein	K02488	Dethiobacter alkaliphilus	100	5.10842e-157	56.2189	Bacteria	Firmicutes	Clostridia	Clostridiales	Syntrophomonadaceae	Dethiobacter	alkaliphilus
QV1.1A	contig_28	PROKKA_03822	ABC transporter ATP-binding protein	K01552	Desulfitibacter sp. BRH_c19	100	2.21301e-99	86.9565	Bacteria	Firmicutes	Clostridia	Clostridiales	Peptococcaceae	Desulfitibacter
QV1.1A	contig_28	PROKKA_03822	ABC transporter ATP-binding protein	K01552	Desulfitibacter sp. BRH_c19	46.5839	8.52635e-08	16.1491	Bacteria	Firmicutes	Clostridia	Clostridiales	Peptococcaceae	Desulfitibacter
QV1.1A	contig_28	PROKKA_03824	death-on-curing family protein	K07341	Dethiobacter alkaliphilus	85.3846	1.57342e-65	72.3077	Bacteria	Firmicutes	Clostridia	Clostridiales	Syntrophomonadaceae	Dethiobacter	alkaliphilus
QV1.1A	contig_28	PROKKA_03826	HhH-GPD family protein	K07457	Herbinix sp. SD1D	99.061	1.60875e-88	55.3991	Bacteria	Firmicutes	Clostridia	Clostridiales	Lachnospiraceae	Herbinix
QV1.1A	contig_28	PROKKA_03833	hypothetical protein	K09163	Dethiobacter alkaliphilus	100	3.89031e-112	72.8507	Bacteria	Firmicutes	Clostridia	Clostridiales	Syntrophomonadaceae	Dethiobacter	alkaliphilus
QV1.1A	contig_28	PROKKA_03836	hypothetical protein	K09163	Dethiobacter alkaliphilus	100	4.84332e-112	72.3982	Bacteria	Firmicutes	Clostridia	Clostridiales	Syntrophomonadaceae	Dethiobacter	alkaliphilus
QV1.1A	contig_28	PROKKA_03839	hypothetical protein	K09163	Dethiobacter alkaliphilus	100	4.84332e-112	72.3982	Bacteria	Firmicutes	Clostridia	Clostridiales	Syntrophomonadaceae	Dethiobacter	alkaliphilus
QV1.1A	contig_28	PROKKA_03840	two-component sensor histidine kinase CssS	K07650	Brevibacillus thermoruber	98.8864	2.05342e-120	44.7661	Bacteria	Firmicutes	Bacilli	Bacilliales	Paenibacillaceae	Brevibacillus	thermoruber
QV1.1A	contig_28	PROKKA_03841	two-component response regulator CssR	K07770	Aneurinibacillus sp. XH2	99.5556	2.00549e-103	68	Bacteria	Firmicutes	Bacilli	Bacilliales	Paenibacillaceae	Aneurinibacillus
QV1.1A	contig_28	PROKKA_03842	ABC transporter related	K05685	Clostridiales bacterium PH28_bin88	100	3.70647e-162	62.4679	Bacteria	Firmicutes	Clostridia	Clostridiales
QV1.1A	contig_28	PROKKA_03843	ABC-type transport systems, involved in lipoprotein release, ATPase components	K09810	Caldicellulosiruptor acetigenus	97.3214	9.36305e-103	66.0714	Bacteria	Firmicutes	Clostridia	Thermoanaerobacterales		Caldicellulosriuptor	acetigenus
QV1.1A	contig_28	PROKKA_03844	RND family efflux transporter MFP subunit	K02005	Clostridiales bacterium PH28_bin88	57.6031	1.95064e-111	25.6443	Bacteria	Firmicutes	Clostridia	Clostridiales
QV1.1A	contig_28	PROKKA_03844	RND family efflux transporter MFP subunit	K02005	Clostridiales bacterium PH28_bin88	59.5361	9.67223e-60	20.3608	Bacteria	Firmicutes	Clostridia	Clostridiales
QV1.1A	contig_28	PROKKA_03846	ribonucleoside-diphosphate reductase, adenosylcobalamin-dependent	K00525	Desulfotomaculum sp. BICA1-6	101.791	0	69.2837	Bacteria	Firmicutes	Clostridia	Clostridiales	Peptococcaeae	Desulfotomaculum
QV1.1A	contig_28	PROKKA_03847	methyltetrahydrofolate:corrinoid/iron-sulfur protein methyltransferase	K00548	Candidatus Desulforudis audaxviator	100	1.32611e-125	62.6712	Bacteria	Firmicutes	Clostridia	Clostridiales	Peptococcaceae	Desulforudis	audaxviator
QV1.1A	contig_28	PROKKA_03848	acetyl-CoA decarbonylase/synthase complex subunit delta	K00194	Candidatus Desulforudis audaxviator	100.68	5.40345e-102	50.3401	Bacteria	Firmicutes	Clostridia	Clostridiales	Peptococcaceae	Desulforudis	audaxviator
QV1.1A	contig_28	PROKKA_03849	acetyl-CoA decarbonylase/synthase complex subunit alpha	K00192	Candidatus Desulforudis audaxviator	100.13	0	70.7031	Bacteria	Firmicutes	Clostridia	Clostridiales	Peptococcaceae	Desulforudis	audaxviator
QV1.1A	contig_28	PROKKA_03850	CO dehydrogenase/acetyl-CoA synthase complex, epsilon subunit	K00195	Candidatus Desulforudis audaxviator	97.2973	1.9526e-88	65.9459	Bacteria	Firmicutes	Clostridia	Clostridiales	Peptococcaceae	Desulforudis	audaxviator
QV1.1A	contig_28	PROKKA_03851	acetyl-CoA decarbonylase/synthase complex subunit beta	K00193	Candidatus Desulforudis audaxviator	99.2405	0	63.7975	Bacteria	Firmicutes	Clostridia	Clostridiales	Peptococcaceae	Desulforudis	audaxviator
QV1.1A	contig_28	PROKKA_03852	acetyl-CoA decarbonylase/synthase complex subunit gamma	K00197	Candidatus Desulforudis audaxviator	98.8987	1.22655e-127	44.0529	Bacteria	Firmicutes	Clostridia	Clostridiales	Peptococcaceae	Desulforudis	audaxviator
QV1.1A	contig_28	PROKKA_03853	carbon monoxide dehydrogenase/acetyl-CoA synthase beta subunit	K00190	Dethiobacter alkaliphilus	71.8576	0	49.4994	Bacteria	Firmicutes	Clostridia	Clostridiales	Syntrophomonadaceae	Dethiobacter	alkaliphilus
QV1.1A	contig_28	PROKKA_03854	hydroxylamine reductase	K00378	Dethiobacter alkaliphilus AHT 1	100	0	78.0669	Bacteria	Firmicutes	Clostridia	Clostridiales	Syntrophomonadaceae	Dethiobacter	alkaliphilus
QV1.1A	contig_28	PROKKA_03856	leucyl-tRNA synthetase	K01869	Dethiobacter alkaliphilus AHT 1	99.8783	0	76.6423	Bacteria	Firmicutes	Clostridia	Clostridiales	Syntrophomonadaceae	Dethiobacter	alkaliphilus
QV1.1A	contig_28	PROKKA_03857	spore germination protein, GrkC	K06308	Dethiobacter alkaliphilus	103.883	1.52271e-136	49.5146	Bacteria	Firmicutes	Clostridia	Clostridiales	Syntrophomonadaceae	Dethiobacter	alkaliphilus
QV1.1A	contig_28	PROKKA_03858	spore germination protein	K06296	Dethiobacter alkaliphilus	99.7326	5.28404e-167	62.0321	Bacteria	Firmicutes	Clostridia	Clostridiales	Syntrophomonadaceae	Dethiobacter	alkaliphilus
QV1.1A	contig_28	PROKKA_03859	GerA spore germination protein	K06295	Dethiobacter alkaliphilus	95.8409	0	69.9819	Bacteria	Firmicutes	Clostridia	Clostridiales	Syntrophomonadaceae	Dethiobacter	alkaliphilus
QV1.1A	contig_28	PROKKA_03860	ribonuclease H	K03469	Dethiobacter alkaliphilus	100	1.19825e-79	77.6224	Bacteria	Firmicutes	Clostridia	Clostridiales	Syntrophomonadaceae	Dethiobacter	alkaliphilus
QV1.1A	contig_28	PROKKA_03862	4-alpha-glucanotransferase	K00705	Dethiobacter alkaliphilus AHT 1	94.9275	0	73.1884	Bacteria	Firmicutes	Clostridia	Clostridiales	Syntrophomonadaceae	Dethiobacter	alkaliphilus
QV1.1A	contig_28	PROKKA_03863	nucleotidyl transferase	K01840	Dethiobacter alkaliphilus	99.5157	0	74.2131	Bacteria	Firmicutes	Clostridia	Clostridiales	Syntrophomonadaceae	Dethiobacter	alkaliphilus
QV1.1A	contig_28	PROKKA_03865	hypothetical protein	K09942	Dethiobacter alkaliphilus	89.5954	6.40626e-59	50.289	Bacteria	Firmicutes	Clostridia	Clostridiales	Syntrophomonadaceae	Dethiobacter	alkaliphilus
QV1.1A	contig_28	PROKKA_03866	alpha-amylase	K07405	Dethiobacter alkaliphilus	99.8553	0	71.9247	Bacteria	Firmicutes	Clostridia	Clostridiales	Syntrophomonadaceae	Dethiobacter	alkaliphilus
QV1.1A	contig_28	PROKKA_03867	Alpha-amylase 1		Dethiobacter alkaliphilus	99.823	0	79.646	Bacteria	Firmicutes	Clostridia	Clostridiales	Syntrophomonadaceae	Dethiobacter	alkaliphilus
QV1.1A	contig_28	PROKKA_03868	DNA polymerase III, delta subunit	K02340	Dethiobacter alkaliphilus	100.583	3.98633e-156	66.4723	Bacteria	Firmicutes	Clostridia	Clostridiales	Syntrophomonadaceae	Dethiobacter	alkaliphilus
QV1.1A	contig_28	PROKKA_03869	ferrous iron transport protein FeoA	K04758	Desulfotomaculum alcoholivorax	91.8919	6.04083e-23	56.7568	Bacteria	Firmicutes	Clostridia	Clostridiales	Peptococcaeae	Desulfotomaculum	alcoholivorax
QV1.1A	contig_28	PROKKA_03870	ferrous iron transport protein FeoB	K04759	Orenia metallireducens	99.513	0	60.7143	Bacteria	Firmicutes	Clostridia	Halanaerobiales	Halobacteroidaceae	Orenia	metallireducens
QV1.1A	contig_28	PROKKA_03871	response regulator receiver modulated metal dependent phosphohydrolase	K07814	Candidatus Desulforudis audaxviator	87.5	2.25343e-80	57.6923	Bacteria	Firmicutes	Clostridia	Clostridiales	Peptococcaceae	Desulforudis	audaxviator
QV1.1A	contig_28	PROKKA_03873	tRNA(fMet)-specific endonuclease VapC		Syntrophorhabdus aromaticivorans	100	8.84819e-48	65.5462	Bacteria	Proteobacteria	Deltaproteobacteria	Syntrophobacterales	Syntrophorhabdaceae	Syntrophorhabdus	aromaticivorans
QV1.1A	contig_28	PROKKA_03874	SSU ribosomal protein S20P	K02968	Dethiobacter alkaliphilus	100	1.58372e-40	77.4194	Bacteria	Firmicutes	Clostridia	Clostridiales	Syntrophomonadaceae	Dethiobacter	alkaliphilus
QV1.1A	contig_28	PROKKA_03875	hypothetical protein	K08972	Dethiobacter alkaliphilus	100	1.62679e-46	87.963	Bacteria	Firmicutes	Clostridia	Clostridiales	Syntrophomonadaceae	Dethiobacter	alkaliphilus
QV1.1A	contig_28	PROKKA_03876	germination protease	K06012	Dethiobacter alkaliphilus	100	0	79.7583	Bacteria	Firmicutes	Clostridia	Clostridiales	Syntrophomonadaceae	Dethiobacter	alkaliphilus
QV1.1A	contig_28	PROKKA_03877	stage II sporulation protein P	K06385	Dethiobacter alkaliphilus	100.826	3.49221e-129	53.168	Bacteria	Firmicutes	Clostridia	Clostridiales	Syntrophomonadaceae	Dethiobacter	alkaliphilus
QV1.1A	contig_28	PROKKA_03880	amidophosphoribosyltransferase	K00764	Roseiflexus sp. RS-1	97.7941	9.73679e-61	63.9706	Bacteria	Chloroflexi	Chloroflexi	Chloroflexales	Chloroflexaceae	Roseiflexus
QV1.1A	contig_28	PROKKA_03881	GTP-binding protein LepA	K03596	Dethiobacter alkaliphilus AHT 1	99.8328	0	83.612	Bacteria	Firmicutes	Clostridia	Clostridiales	Syntrophomonadaceae	Dethiobacter	alkaliphilus
QV1.1A	contig_28	PROKKA_03882	putative oxygen-independent coproporphyrinogen III oxidase	K02495	Dethiobacter alkaliphilus	100.528	5.22311e-156	58.3113	Bacteria	Firmicutes	Clostridia	Clostridiales	Syntrophomonadaceae	Dethiobacter	alkaliphilus
QV1.1A	contig_28	PROKKA_03883	heat-inducible transcription repressor HrcA	K03705	Dethiobacter alkaliphilus	100	0	78.0702	Bacteria	Firmicutes	Clostridia	Clostridiales	Syntrophomonadaceae	Dethiobacter	alkaliphilus
QV1.1A	contig_28	PROKKA_03884	heat shock protein GrpE	K03687	Dethiobacter alkaliphilus	91.4286	1.18196e-73	63.4286	Bacteria	Firmicutes	Clostridia	Clostridiales	Syntrophomonadaceae	Dethiobacter	alkaliphilus
QV1.1A	contig_28	PROKKA_03885	chaperone protein DnaK	K04043	Dethiobacter alkaliphilus	100.496	0	83.9669	Bacteria	Firmicutes	Clostridia	Clostridiales	Syntrophomonadaceae	Dethiobacter	alkaliphilus
QV1.1A	contig_28	PROKKA_03886	DnaJ-class molecular chaperone	K03686	Dethiobacter alkaliphilus	101.609	0	75.6032	Bacteria	Firmicutes	Clostridia	Clostridiales	Syntrophomonadaceae	Dethiobacter	alkaliphilus
QV1.1A	contig_28	PROKKA_03887	ribosomal protein L11 methyltransferase	K02687	Dethiobacter alkaliphilus	100.645	1.22027e-133	62.9032	Bacteria	Firmicutes	Clostridia	Clostridiales	Syntrophomonadaceae	Dethiobacter	alkaliphilus
QV1.1A	contig_28	PROKKA_03888	protein	K09761	Dethiobacter alkaliphilus	99.5951	1.12857e-91	60.3239	Bacteria	Firmicutes	Clostridia	Clostridiales	Syntrophomonadaceae	Dethiobacter	alkaliphilus
QV1.1A	contig_28	PROKKA_03889	RNA modification protein	K08070	Dethiobacter alkaliphilus	99.0719	0	71.4617	Bacteria	Firmicutes	Clostridia	Clostridiales	Syntrophomonadaceae	Dethiobacter	alkaliphilus
QV1.1A	contig_28	PROKKA_03890	histidine kinase	K00936	Dethiobacter alkaliphilus	95.756	1.19577e-142	49.0716	Bacteria	Firmicutes	Clostridia	Clostridiales	Syntrophomonadaceae	Dethiobacter	alkaliphilus
QV1.1A	contig_32	PROKKA_04120	fumarate reductase flavoprotein subunit	K00244	Alkaliphilus metalliredigens	87.1674	0	48.2003	Bacteria	Firmicutes	Clostridia	Clostridiales	Clostridiaceae	Alkaliphilus	metalliredigens
QV1.1A	contig_32	PROKKA_04121	cell wall hydrolase/autolysin	K01448	Clostridiales bacterium PH28_bin88	99.1453	3.65845e-68	49.5726	Bacteria	Firmicutes	Clostridia	Clostridiales
QV1.1A	contig_32	PROKKA_04122	oligoendopeptidase F	K08602	Clostridiales bacterium PH28_bin88	91.938	0	56.4341	Bacteria	Firmicutes	Clostridia	Clostridiales
QV1.1A	contig_32	PROKKA_04123	ATP-dependent RNA helicase	K05592	Clostridiaceae bacterium BRH_c20a	102.151	0	63.4409	Bacteria	Firmicutes	Clostridia	Clostridiales	Clostridiaceae
QV1.1A	contig_32	PROKKA_04124	GTP-binding protein TypA	K06207	Clostridiales bacterium PH28_bin88	99.8314	0	75.5481	Bacteria	Firmicutes	Clostridia	Clostridiales
QV1.1A	contig_32	PROKKA_04126	serine/threonine protein kinase	K08884	Pelotomaculum thermopropionicum SI	50.1992	5.64096e-59	36.255	Bacteria	Firmicutes	Clostridia	Clostridiales	Peptococcaceae	Pelotomaculum	thermopropionicum
QV1.1A	contig_32	PROKKA_04128	3-methyl-2-oxobutanoatehydroxymethyltransferase	K00606	Peptococcaceae bacterium BICA1-8	98.9865	1.1076e-158	73.3108	Bacteria	Firmicutes	Clostridia	Clostridiales	Peptococcaceae
QV1.1A	contig_32	PROKKA_04131	phosphatidylserine decarboxylase related protein	K01613	Thermincola ferriacetica	92.6407	1.25265e-59	45.8874	Bacteria	Firmicutes	Clostridia	Clostridiales	Peptococcaceae	Thermincola	ferriacetica
QV1.1A	contig_32	PROKKA_04132	CDP-diacylglycerol/serineO-phosphatidyltransfera se	K00998	Haloplasma contractile	85.6	3.3008e-46	32.4	Bacteria	Tenericutes	Mollicutes	Haloplasmatales	Haloplasmataceae	Haloplasma	contractile
QV1.1A	contig_32	PROKKA_04136	CoB-CoM heterodisulfide reductase, subunit D	K08264	Desulfitibacter alkalitolerans	95.2703	0	63.7387	Bacteria	Firmicutes	Clostridia	Clostridiales	Peptococcaceae	Desulfitibacter	alkalitolerans
QV1.1A	contig_32	PROKKA_04138	secreted amidohydrolase	K01506	Desulfotomaculum thermocisternum	83.1325	5.79681e-90	37.3494	Bacteria	Firmicutes	Clostridia	Clostridiales	Peptococcaeae	Desulfotomaculum	thermocisternum
QV1.1A	contig_32	PROKKA_04140	endonuclease III ;DNA-(apurinic or apyrimidinic site) lyase	K10773	Desulfitibacter alkalitolerans	96.2441	2.39662e-86	55.8685	Bacteria	Firmicutes	Clostridia	Clostridiales	Peptococcaceae	Desulfitibacter	alkalitolerans
QV1.1A	contig_32	PROKKA_04141	putative dehydrogenase	K00087	Desulfomonile tiedjei	98.8281	0	53.5156	Bacteria	Proteobacteria	Deltaproteobacteria	Syntrophobacterales	Syntrophaceae	Desulfomonile	tiedjei
QV1.1A	contig_32	PROKKA_04142	putative iron-sulphur cluster carbon monooxide dehydrogenase subunit	K03518	Moorella glycerini	96.875	4.70246e-69	61.875	Bacteria	Firmicutes	Clostridia	Thermoanaerobacterales	Thermoanaerobacteraceae	Moorella	glycerini
QV1.1A	contig_32	PROKKA_04143	molybdopterin dehydrogenase FAD-binding protein	K03519	Gracilibacter sp. BRH_c7a	88.4615	1.77926e-71	43.3566	Bacteria	Firmicutes	Clostridia	Clostridiales	Gracilibacteraceae	Gracilibacter
QV1.1A	contig_32	PROKKA_04144	carbon starvation-induced protein	K06200	Natranaerobius thermophilus	98.1752	8.39339e-110	34.4891	Bacteria	Firmicutes	Clostridia	Natranaerobiales	Natranaerobiaceae	Natranaerobius	thermophilus
QV1.1A	contig_32	PROKKA_04145	dihydroorotate dehydrogenase	K00226	Cloacibacillus evryensis	100	0	62.1622	Bacteria	Synergistetes	Synergistia	Synergistales	Synergistaceae	Cloacibacillus	evryensis
QV1.1A	contig_32	PROKKA_04146	putative methylthioribose recycling protein	K01501	Acetohalobium arabaticum	98.0843	9.83654e-109	55.9387	Bacteria	Firmicutes	Clostridia	Halanaerobiales	Halobacteroidaceae	Acetohalobium	arabaticum
QV1.1A	contig_32	PROKKA_04148	PAS modulated sigma54 specific transcriptional regulator, Fis family	K03721	Peptococcaceae bacterium BRH_c23	97.9832	0	48.4034	Bacteria	Firmicutes	Clostridia	Clostridiales	Peptococcaceae
QV1.1A	contig_32	PROKKA_04149	4Fe-4S ferredoxin iron-sulfur binding domain protein	K00176	Desulfosarcina cetonica	94.3662	3.40986e-16	50.7042	Bacteria	Proteobacteria	Deltaproteobacteria	Desulfobacterales	Desulfobacteraceae	Desulfosarcina	cetonica
QV1.1A	contig_32	PROKKA_04150	pyruvate:ferredoxin oxidoreductase-oxoacid:ferredoxin oxidoreductases, alpha subunit	K00174	Peptococcaceae bacterium BRH_c23	95.8225	1.92077e-170	57.7023	Bacteria	Firmicutes	Clostridia	Clostridiales	Peptococcaceae
QV1.1A	contig_32	PROKKA_04151	2-oxoglutarate ferredoxin oxidoreductase, beta subunit	K00175	Peptococcaceae bacterium BRH_c23	96.679	4.57186e-132	64.5756	Bacteria	Firmicutes	Clostridia	Clostridiales	Peptococcaceae
QV1.1A	contig_32	PROKKA_04152	pyruvate:ferredoxin oxidoreductase-oxoacid:ferredoxin oxidoreductase, gamma subunit	K00177	Peptococcaceae bacterium BRH_c23	92.6966	1.35626e-55	51.1236	Bacteria	Firmicutes	Clostridia	Clostridiales	Peptococcaceae
QV1.1A	contig_32	PROKKA_04153	FAD dependent oxidoreductase	K00303	Clostridiales bacterium PH28_bin88	100.26	0	68.5714	Bacteria	Firmicutes	Clostridia	Clostridiales
QV1.1A	contig_32	PROKKA_04154	hypothetical protein	K09764	Desulfotomaculum nigrificans	100	1.46127e-27	51.6129	Bacteria	Firmicutes	Clostridia	Clostridiales	Peptococcaeae	Desulfotomaculum	nigrificans
QV1.1A	contig_32	PROKKA_04155	rRNA methylase	K03216	Peptococcaceae bacterium CEB3	99.3421	2.30498e-63	63.1579	Bacteria	Firmicutes	Clostridia	Clostridiales	Peptococcaceae
QV1.1A	contig_32	PROKKA_04160	DNA polymerase III DnaE	K02337	Thermoanaerobacterales bacterium 50_218	98.7124	0	58.3691	Bacteria	Firmicutes	Clostridia	Thermoanaerobacterales	Thermoanaerobacteraceae	Thermoanaerobacter
QV1.1A	contig_32	PROKKA_04161	phosphopantetheine adenylyltransferase	K00954	Clostridiales bacterium PH28_bin88	96.319	1.36609e-78	69.9387	Bacteria	Firmicutes	Clostridia	Clostridiales
QV1.1A	contig_32	PROKKA_04162	transcription attenuation protein MtrB	K06285	Clostridiales bacterium PH28_bin88	100	1.35764e-43	88	Bacteria	Firmicutes	Clostridia	Clostridiales
QV1.1A	contig_32	PROKKA_04164	6-phosphofructokinase	K00850	Clostridiales bacterium PH28_bin88	100	4.50576e-163	71.1599	Bacteria	Firmicutes	Clostridia	Clostridiales
QV1.1A	contig_32	PROKKA_04165	pyruvate kinase	K00873	Clostridiales bacterium PH28_bin88	100	0	72.8988	Bacteria	Firmicutes	Clostridia	Clostridiales
QV1.1A	contig_32	PROKKA_04167	septum site-determining protein MinC	K03610	Clostridiales bacterium PH28_bin88	98.6842	4.65701e-63	45.614	Bacteria	Firmicutes	Clostridia	Clostridiales
QV1.1A	contig_32	PROKKA_04169	chitooligosaccharide deacetylase	K01463	Thermoanaerobacter	94.5869	1.61258e-54	31.6239	Bacteria	Firmicutes	Clostridia	Thermoanaerobacterales	Thermoanaerobacteraceae	Thermoanaerobacter
QV1.1A	contig_32	PROKKA_04170	abc transporter, ATP-binding protein, putative	K06158	Clostridiales bacterium PH28_bin88	100.16	0	61.5385	Bacteria	Firmicutes	Clostridia	Clostridiales
QV1.1A	contig_32	PROKKA_04173	N-acetylmuramoyl-L-alanine amidase	K01448	Moorella thermoacetica	106.886	2.2009e-119	39.7496	Bacteria	Firmicutes	Clostridia	Thermoanaerobacterales	Thermoanaerobacteraceae	Moorella	thermacetica
QV1.1A	contig_32	PROKKA_04174	ATP-dependent DNA helicase	K01529	Thermincola ferriacetica	101.013	9.35102e-116	47.5949	Bacteria	Firmicutes	Clostridia	Clostridiales	Peptococcaceae	Thermincola	ferriacetica
QV1.1A	contig_32	PROKKA_04176	Crp-family transcriptional regulator	K01420	Desulfotomaculum ruminis	100.45	1.69756e-65	49.0991	Bacteria	Firmicutes	Clostridia	Clostridiales	Peptococcaeae	Desulfotomaculum	ruminis
QV1.1A	contig_32	PROKKA_04178	fumarate reductase/succinate dehydrogenase flavoprotein domain-containing protein	K00394	Desulfovirgula thermocuniculi	100.867	0	77.4697	Bacteria	Firmicutes	Clostridia	Thermoanaerobacterales	Thermoanaerobacteraceae	Desulfovirgula	thermocuniculi
QV1.1A	contig_32	PROKKA_04179	AprB	K00395	Desulfitibacter alkalitolerans	100	2.16328e-56	76.4151	Bacteria	Firmicutes	Clostridia	Clostridiales	Peptococcaceae	Desulfitibacter	alkalitolerans
QV1.1A	contig_32	PROKKA_04180	heterodisulfide reductase, subunit A/hydrogenase, delta subunit, putative	K03388	Clostridiaceae bacterium BRH_c20a	98.01	3.52138e-110	43.0348	Bacteria	Firmicutes	Clostridia	Clostridiales	Clostridiaceae
QV1.1A	contig_32	PROKKA_04183	integrase family protein	K14059	Fervidicola ferrireducens	75	4.13849e-38	53.9062	Bacteria	Firmicutes	Clostridia	Clostridiales	Syntrophomonadaceae	Fervidicola	ferrireducens
QV1.1A	contig_32	PROKKA_04189	(S)-2-hydroxy-acid oxidase, iron-sulfur chain	K11473	Moorella glycerini	94.8276	0	76.1494	Bacteria	Firmicutes	Clostridia	Thermoanaerobacterales	Thermoanaerobacteraceae	Moorella	glycerini
QV1.1A	contig_33	PROKKA_04195	translocation protein TolB	K03641	Desulfotomaculum hydrothermale	98.8473	3.9254e-23	29.1066	Bacteria	Firmicutes	Clostridia	Clostridiales	Peptococcaeae	Desulfotomaculum	hydrothermale
QV1.1A	contig_33	PROKKA_04196	chitooligosaccharide deacetylase	K01463	Dethiobacter alkaliphilus	100.389	2.99885e-123	67.7043	Bacteria	Firmicutes	Clostridia	Clostridiales	Syntrophomonadaceae	Dethiobacter	alkaliphilus
QV1.1A	contig_33	PROKKA_04197	phenylacetate-CoA ligase	K01912	Dethiobacter alkaliphilus AHT 1	95.1542	0	84.3612	Bacteria	Firmicutes	Clostridia	Clostridiales	Syntrophomonadaceae	Dethiobacter	alkaliphilus
QV1.1A	contig_33	PROKKA_04198	histidinol phosphate aminotransferase	K00817	Dethiobacter alkaliphilus	99.458	0	75.3388	Bacteria	Firmicutes	Clostridia	Clostridiales	Syntrophomonadaceae	Dethiobacter	alkaliphilus
QV1.1A	contig_33	PROKKA_04200	thiamine biosynthesis protein ThiC	K03147	Dethiobacter alkaliphilus	100	0	83.7963	Bacteria	Firmicutes	Clostridia	Clostridiales	Syntrophomonadaceae	Dethiobacter	alkaliphilus
QV1.1A	contig_33	PROKKA_04202	thiamine-monophosphate kinase	K00946	Dethiobacter alkaliphilus	99.7024	4.27762e-137	63.0952	Bacteria	Firmicutes	Clostridia	Clostridiales	Syntrophomonadaceae	Dethiobacter	alkaliphilus
QV1.1A	contig_33	PROKKA_04203	alanine racemase	K01775	Dethiobacter alkaliphilus	95.0617	1.10113e-54	57.4074	Bacteria	Firmicutes	Clostridia	Clostridiales	Syntrophomonadaceae	Dethiobacter	alkaliphilus
QV1.1A	contig_33	PROKKA_04204	O-sialoglycoprotein endopeptidase (glycoprotease)	K01409	Dethiobacter alkaliphilus	97.1074	1.02075e-100	65.2893	Bacteria	Firmicutes	Clostridia	Clostridiales	Syntrophomonadaceae	Dethiobacter	alkaliphilus
QV1.1A	contig_33	PROKKA_04205	ribosomal-protein-alanine acetyltransferase	K03789	Dethiobacter alkaliphilus AHT 1	98.6486	1.06758e-60	59.4595	Bacteria	Firmicutes	Clostridia	Clostridiales	Syntrophomonadaceae	Dethiobacter	alkaliphilus
QV1.1A	contig_33	PROKKA_04207	metalloendopeptidase glycoprotease family protein	K01409	Dethiobacter alkaliphilus	98.2456	0	73.9766	Bacteria	Firmicutes	Clostridia	Clostridiales	Syntrophomonadaceae	Dethiobacter	alkaliphilus
QV1.1A	contig_33	PROKKA_04208	UDP-N-acetylmuramate--alanine ligase	K01924	Dethiobacter alkaliphilus	98.8713	0	69.0745	Bacteria	Firmicutes	Clostridia	Clostridiales	Syntrophomonadaceae	Dethiobacter	alkaliphilus
QV1.1A	contig_33	PROKKA_04210	hypothetical protein	K13640	Dethiobacter alkaliphilus	102.247	4.36417e-25	55.0562	Bacteria	Firmicutes	Clostridia	Clostridiales	Syntrophomonadaceae	Dethiobacter	alkaliphilus
QV1.1A	contig_33	PROKKA_04211	chaperone DnaJ domain protein	K05516	Dethiobacter alkaliphilus	100.909	1.55419e-152	66.9697	Bacteria	Firmicutes	Clostridia	Clostridiales	Syntrophomonadaceae	Dethiobacter	alkaliphilus
QV1.1A	contig_33	PROKKA_04212	chaperone protein DnaK	K04043	Dethiobacter alkaliphilus	100.207	0	65.4244	Bacteria	Firmicutes	Clostridia	Clostridiales	Syntrophomonadaceae	Dethiobacter	alkaliphilus
QV1.1A	contig_33	PROKKA_04216	low affinity sulfate transporter	K03321	Hyphomonas oceanitis	96.3768	0	59.9638	Bacteria	Proteobacteria	Alphaproteobacteria	Rhodobacterales	Hyphomonadaceae	Hyphomonas	oceanitis
QV1.1A	contig_33	PROKKA_04217	GTP cyclohydrolase I	K01495	Dethiobacter alkaliphilus	99.4709	1.08867e-125	91.0053	Bacteria	Firmicutes	Clostridia	Clostridiales	Syntrophomonadaceae	Dethiobacter	alkaliphilus
QV1.1A	contig_33	PROKKA_04219	dihydropteroate synthase	K00796	Dethiobacter alkaliphilus	100	2.56768e-126	68.5921	Bacteria	Firmicutes	Clostridia	Clostridiales	Syntrophomonadaceae	Dethiobacter	alkaliphilus
QV1.1A	contig_33	PROKKA_04220	dihydroneopterin aldolase	K01633	Dethiobacter alkaliphilus	91.3386	4.22053e-59	69.2913	Bacteria	Firmicutes	Clostridia	Clostridiales	Syntrophomonadaceae	Dethiobacter	alkaliphilus
QV1.1A	contig_33	PROKKA_04221	2-amino-4-hydroxy-6-hydroxymethyldihydropteridine pyrophosphokinase	K00950	Dethiobacter alkaliphilus	99.3548	5.04412e-63	61.2903	Bacteria	Firmicutes	Clostridia	Clostridiales	Syntrophomonadaceae	Dethiobacter	alkaliphilus
QV1.1A	contig_33	PROKKA_04222	glutamine amidotransferase of anthranilate synthase or para-aminobenzoate synthase	K01658	Dethiobacter alkaliphilus	99.5	7.42241e-109	77	Bacteria	Firmicutes	Clostridia	Clostridiales	Syntrophomonadaceae	Dethiobacter	alkaliphilus
QV1.1A	contig_33	PROKKA_04223	aminodeoxychorismate synthase, subunit I	K01665	Dethiobacter alkaliphilus	99.7908	0	73.2218	Bacteria	Firmicutes	Clostridia	Clostridiales	Syntrophomonadaceae	Dethiobacter	alkaliphilus
QV1.1A	contig_33	PROKKA_04224	class IV aminotransferase	K00826	Dethiobacter alkaliphilus	98.5612	1.49528e-105	56.4748	Bacteria	Firmicutes	Clostridia	Clostridiales	Syntrophomonadaceae	Dethiobacter	alkaliphilus
QV1.1A	contig_33	PROKKA_04225	exonuclease family protein	K02342	Dethiobacter alkaliphilus	93.2642	3.39345e-83	62.6943	Bacteria	Firmicutes	Clostridia	Clostridiales	Syntrophomonadaceae	Dethiobacter	alkaliphilus
QV1.1A	contig_33	PROKKA_04226	aldo/keto reductase	K06607	Dethiobacter alkaliphilus	100	1.16867e-168	70.7937	Bacteria	Firmicutes	Clostridia	Clostridiales	Syntrophomonadaceae	Dethiobacter	alkaliphilus
QV1.1A	contig_33	PROKKA_04227	7-cyano-7-deazaguanine reductase	K09457	Desulfotomaculum gibsoniae	95.4198	1.61422e-62	70.229	Bacteria	Firmicutes	Clostridia	Clostridiales	Peptococcaeae	Desulfotomaculum	gibsoniae
QV1.1A	contig_33	PROKKA_04231	biotin synthase	K01012	Dethiobacter alkaliphilus	98.8701	0	73.1638	Bacteria	Firmicutes	Clostridia	Clostridiales	Syntrophomonadaceae	Dethiobacter	alkaliphilus
QV1.1A	contig_33	PROKKA_04232	ThiH	K03150	Dethiobacter alkaliphilus	99.0431	0	71.2919	Bacteria	Firmicutes	Clostridia	Clostridiales	Syntrophomonadaceae	Dethiobacter	alkaliphilus
QV1.1A	contig_33	PROKKA_04233	thiamine biosynthesis protein ThiH	K03150	Dethiobacter alkaliphilus	100	0	74.1127	Bacteria	Firmicutes	Clostridia	Clostridiales	Syntrophomonadaceae	Dethiobacter	alkaliphilus
QV1.1A	contig_33	PROKKA_04234	PAS modulated sigma54 specific transcriptional regulator, Fis family	K03721	Dethiobacter alkaliphilus AHT 1	100.136	0	71.9512	Bacteria	Firmicutes	Clostridia	Clostridiales	Syntrophomonadaceae	Dethiobacter	alkaliphilus
QV1.1A	contig_33	PROKKA_04235	hypothetical protein	K08282	Thermovenabulum gondwanense	100	4.32605e-65	43.5424	Bacteria	Firmicutes	Clostridia	Clostridiales	Thermoanaerobacteraceae	Thermovenabulum	gondwanense
QV1.1A	contig_33	PROKKA_04236	hydrogenase large subunit domain protein	K00533	Desulfotomaculum sp. LMa1	98.2183	3.30424e-133	48.3296	Bacteria	Firmicutes	Clostridia	Clostridiales	Peptococcaeae	Desulfotomaculum
QV1.1A	contig_33	PROKKA_04239	NADH-quinone oxidoreductase, E subunit	K00334	Dethiobacter alkaliphilus	100	2.35237e-92	78.4431	Bacteria	Firmicutes	Clostridia	Clostridiales	Syntrophomonadaceae	Dethiobacter	alkaliphilus
QV1.1A	contig_33	PROKKA_04240	two-component sensor	K10942	Anaerotruncus colihominis	96.7568	1.51152e-48	44.8649	Bacteria	Firmicutes	Clostridia	Clostridiales	Ruminococcaceae	Anaerotruncus	colihominis
QV1.1A	contig_33	PROKKA_04241	NADH dehydrogenase (quinone)	K00335	Dethiobacter alkaliphilus	99.1935	5.31331e-46	66.129	Bacteria	Firmicutes	Clostridia	Clostridiales	Syntrophomonadaceae	Dethiobacter	alkaliphilus
QV1.1A	contig_33	PROKKA_04242	NADH dehydrogenase (quinone)	K00335	Dethiobacter alkaliphilus	100	0	77.2194	Bacteria	Firmicutes	Clostridia	Clostridiales	Syntrophomonadaceae	Dethiobacter	alkaliphilus
QV1.1A	contig_33	PROKKA_04243	hydrogenase, Fe-only	K00336	Dethiobacter alkaliphilus	100	0	81.3589	Bacteria	Firmicutes	Clostridia	Clostridiales	Syntrophomonadaceae	Dethiobacter	alkaliphilus
QV1.1A	contig_33	PROKKA_04245	RNA polymerase ECF-type sigma factor	K03088	Parcubacteria group bacterium GW2011_GWA2_47_8	93.7173	8.5407e-49	44.5026	Bacteria	Parcubacteria
QV1.1A	contig_33	PROKKA_04247	cell wall hydrolase/autolysin	K01448	Candidatus Desulforudis audaxviator	35.873	6.52404e-32	21.5873	Bacteria	Firmicutes	Clostridia	Clostridiales	Peptococcaceae	Desulforudis	audaxviator
QV1.1A	contig_33	PROKKA_04251	glycerate kinase	K00865	Moorella glycerini	100	1.76142e-124	58.1579	Bacteria	Firmicutes	Clostridia	Thermoanaerobacterales	Thermoanaerobacteraceae	Moorella	glycerini
QV1.1A	contig_33	PROKKA_04257	beta-lactamase domain protein	K01069	Anaerobium acetethylicum	99.7821	1.10806e-161	49.6732	Bacteria	Firmicutes	Clostridia	Clostridiales	Lachnospiraceae	Anaerobium	acetethylicum
QV1.1A	contig_33	PROKKA_04258	catalase/peroxidase HPI	K03782	Desulfosporosinus sp. BG	99.7226	0	84.1886	Bacteria	Firmicutes	Clostridia	Clostridiales	Peptococcaceae	Desulfosporosinus
QV1.1A	contig_33	PROKKA_04259	N-acetylmuramoyl-L-alanine amidase	K01448	Desulfotomaculum intricatum	32.4713	1.77721e-27	15.2299	Bacteria	Firmicutes	Clostridia	Clostridiales	Peptococcaeae	Desulfotomaculum	intricatum
QV1.1A	contig_33	PROKKA_04260	putative anionic nitroalkane dioxygenase	K00459	Dethiobacter alkaliphilus	98.4962	2.58236e-57	58.6466	Bacteria	Firmicutes	Clostridia	Clostridiales	Syntrophomonadaceae	Dethiobacter	alkaliphilus
QV1.1A	contig_33	PROKKA_04263	hypothetical protein	K07259	Alkaliphilus transvaalensis	96.7347	6.71068e-93	57.1429	Bacteria	Firmicutes	Clostridia	Clostridiales	Clostridiaceae	Alkaliphilus	transvaalensis
QV1.1A	contig_42	PROKKA_04715	response regulator receiver modulated diguanylate cyclase	K02488	Clostridium magnum	97.8903	1.52488e-71	45.9916	Bacteria	Firmicutes	Clostridia	Clostridiales	Clostridiaceae	Clostridium	magnum
QV1.1A	contig_42	PROKKA_04718	putative CheA signal transduction histidine kinases	K03407	Candidatus Symbiobacter mobilis	102.063	5.46378e-130	37.619	Bacteria	Proteobacteria	Betaproteobacteria	Burkholderiales	Comamonadaceae	Symbiobacter	mobilis
QV1.1A	contig_42	PROKKA_04720	phosphosulfolactate synthase	K08097	Clostridiales bacterium PH28_bin88	99.635	1.25997e-134	70.073	Bacteria	Firmicutes	Clostridia	Clostridiales
QV1.1A	contig_42	PROKKA_04721	electron transfer flavoprotein alpha/beta-subunit	K03522	Clostridiales bacterium DRI-13	98.5149	0	71.7822	Bacteria	Firmicutes	Clostridia	Clostridiales
QV1.1A	contig_42	PROKKA_04722	electron transfer flavoprotein subunit beta	K03521	Clostridiales bacterium DRI-13	100	1.52955e-137	74.3295	Bacteria	Firmicutes	Clostridia	Clostridiales
QV1.1A	contig_42	PROKKA_04723	acyl-CoA dehydrogenase	K00248	Clostridiales bacterium DRI-13	100	0	79.1557	Bacteria	Firmicutes	Clostridia	Clostridiales
QV1.1A	contig_42	PROKKA_04724	butyrate kinase	K00929	Thermobrachium celere	98.0501	1.94034e-168	64.624	Bacteria	Firmicutes	Clostridia	Clostridiales	Clostridiaceae	Thermobrachium	celere
QV1.1A	contig_42	PROKKA_04725	phosphate butyryltransferase	K00634	Caloramator sp. ALD01	98.0263	8.68752e-112	56.9079	Bacteria	Firmicutes	Clostridia	Clostridiales	Clostridiaceae	Caloramator
QV1.1A	contig_42	PROKKA_04728	Epoxyqueuosine reductase		Clostridiales bacterium PH28_bin88	89.5349	2.35667e-122	67.0543	Bacteria	Firmicutes	Clostridia	Clostridiales
QV1.1A	contig_42	PROKKA_04729	selenide, water dikinase	K01008	Clostridiales bacterium PH28_bin88	99.0826	5.37881e-153	67.2783	Bacteria	Firmicutes	Clostridia	Clostridiales
QV1.1A	contig_42	PROKKA_04730	MscS mechanosensitive ion channel	K03442	Clostridiales bacterium PH28_bin88	69.1517	3.94182e-121	46.7866	Bacteria	Firmicutes	Clostridia	Clostridiales
QV1.1A	contig_42	PROKKA_04732	30S ribosomal protein S6	K02990	Clostridiales bacterium PH28_bin88	97.9381	1.73792e-39	62.8866	Bacteria	Firmicutes	Clostridia	Clostridiales
QV1.1A	contig_42	PROKKA_04733	single-strand binding protein	K03111	Clostridiales bacterium PH28_bin88	101.471	5.58347e-75	82.3529	Bacteria	Firmicutes	Clostridia	Clostridiales
QV1.1A	contig_42	PROKKA_04734	30S ribosomal protein S18	K02963	Clostridiales bacterium PH28_bin88	100	8.33815e-37	90.6667	Bacteria	Firmicutes	Clostridia	Clostridiales
QV1.1A	contig_42	PROKKA_04737	50S ribosomal protein L9	K02939	Clostridiales bacterium PH28_bin88	94.8052	1.47496e-56	59.0909	Bacteria	Firmicutes	Clostridia	Clostridiales
QV1.1A	contig_42	PROKKA_04738	ATP-dependent protease	K01338	Clostridiales bacterium PH28_bin88	100.312	0	75.195	Bacteria	Firmicutes	Clostridia	Clostridiales
QV1.1A	contig_42	PROKKA_04739	primary replicative DNA helicase	K02314	Clostridiales bacterium PH28_bin88	99.5465	0	73.0159	Bacteria	Firmicutes	Clostridia	Clostridiales
QV1.1A	contig_42	PROKKA_04741	D-amino acid aminotransferase	K00824	Clostridiales bacterium PH28_bin88	100	2.36851e-117	60.3509	Bacteria	Firmicutes	Clostridia	Clostridiales
QV1.1A	contig_42	PROKKA_04742	hypothetical protein	K09157	Clostridiales bacterium PH28_bin88	100	0	83.5165	Bacteria	Firmicutes	Clostridia	Clostridiales
QV1.1A	contig_42	PROKKA_04743	hypothetical protein	K07166	Clostridiales bacterium PH28_bin88	95.7447	3.05686e-42	71.2766	Bacteria	Firmicutes	Clostridia	Clostridiales
QV1.1A	contig_42	PROKKA_04744	DegT/DnrJ/EryC1/StrS aminotransferase	K12452	Trichodesmium erythraeum	102.358	5.01351e-67	33.0189	Bacteria	Cyanobacteria	Cyanobacteria	Oscillatoriales	Microcoleaceae	Trichodesmium	erythraeum
QV1.1A	contig_42	PROKKA_04745	putative PMS2 postmeiotic segregation incre (ISS)	K10858	Acetonema longum	98.9796	7.67507e-40	67.3469	Bacteria	Firmicutes	Clostridia	Clostridiales	Veillonellaceae	Acetonema	longum
QV1.1A	contig_42	PROKKA_04749	sulfite reductase, assimilatory-type	K03423	Clostridiales bacterium PH28_bin88	96.587	1.95513e-155	69.2833	Bacteria	Firmicutes	Clostridia	Clostridiales
QV1.1A	contig_42	PROKKA_04750	carbon-monoxide dehydrogenase, catalytic subunit	K00198	Clostridiales bacterium PH28_bin88	100	0	85.1266	Bacteria	Firmicutes	Clostridia	Clostridiales
QV1.1A	contig_42	PROKKA_04751	4Fe-4S ferredoxin iron-sulfur binding domain-containing protein	K00124	Clostridiales bacterium PH28_bin88	100.617	4.38783e-71	68.5185	Bacteria	Firmicutes	Clostridia	Clostridiales
QV1.1A	contig_42	PROKKA_04752	FAD-dependent pyridine nucleotide-disulphide oxidoreductase	K00362	Clostridiales bacterium PH28_bin88	100	0	65.4762	Bacteria	Firmicutes	Clostridia	Clostridiales
QV1.1A	contig_42	PROKKA_04754	transcriptional regulator, Crp/Fnr family	K01420	Clostridiales bacterium PH28_bin88	95.3975	3.03764e-106	63.1799	Bacteria	Firmicutes	Clostridia	Clostridiales
QV1.1A	contig_42	PROKKA_04756	Putative lipoprotein YerB precursor		Clostridiales bacterium PH28_bin88	95.5357	2.75579e-135	58.0357	Bacteria	Firmicutes	Clostridia	Clostridiales
QV1.1A	contig_42	PROKKA_04757	PAS domain-containing sensor histidine kinase	K02668	Clostridiales bacterium PH28_bin88	97.6	1.90916e-175	51.8	Bacteria	Firmicutes	Clostridia	Clostridiales
QV1.1A	contig_42	PROKKA_04759	cupin 2 domain-containing protein	K11312	Clostridiales bacterium PH28_bin88	94.0594	1.60496e-25	48.5149	Bacteria	Firmicutes	Clostridia	Clostridiales
QV1.1A	contig_42	PROKKA_04760	methylglyoxal synthase	K01734	Desulfitibacter alkalitolerans	94.7368	1.87411e-91	43.75	Bacteria	Firmicutes	Clostridia	Clostridiales	Peptococcaceae	Desulfitibacter	alkalitolerans
QV1.1A	contig_42	PROKKA_04761	putative oxidoreductase	K00100	Peptococcaceae bacterium BICA1-8	99.7872	0	72.1277	Bacteria	Firmicutes	Clostridia	Clostridiales	Peptococcaceae
QV1.1A	contig_42	PROKKA_04762	adenylosuccinate synthetase	K01939	Clostridiales bacterium PH28_bin88	100	0	74.7073	Bacteria	Firmicutes	Clostridia	Clostridiales
QV1.1A	contig_42	PROKKA_04765	methyl-accepting chemotaxis sensory transducer	K03406	Desulfotomaculum reducens	98.3957	2.75495e-33	27.8075	Bacteria	Firmicutes	Clostridia	Clostridiales	Peptococcaeae	Desulfotomaculum	reducens
QV1.1A	contig_42	PROKKA_04766	response regulator receiver modulated diguanylate cyclase	K02488	Syntrophomonas palmitatica	98.6577	1.98388e-30	42.953	Bacteria	Firmicutes	Clostridia	Clostridiales	Syntrophomonadaceae	Syntrophomonas	palmitatica
QV1.1A	contig_42	PROKKA_04767	spermine synthase	K00797	Parcubacteria group bacterium GW2011_GWC2_39_14	99.2669	1.26043e-83	29.3255	Bacteria	Parcubacteria
QV1.1A	contig_42	PROKKA_04768	serine-type D-Ala-D-Ala carboxypeptidase	K07258	Clostridiales bacterium PH28_bin88	97.0899	5.11248e-154	56.8783	Bacteria	Firmicutes	Clostridia	Clostridiales
QV1.1A	contig_46	PROKKA_04915	nitrogen regulatory protein P-II	K04752	Desulfitibacter alkalitolerans	92.4528	3.49068e-19	43.3962	Bacteria	Firmicutes	Clostridia	Clostridiales	Peptococcaceae	Desulfitibacter	alkalitolerans
QV1.1A	contig_46	PROKKA_04916	two component LuxR family transcriptional regulator	K07692	Dethiobacter alkaliphilus	98.1481	6.22831e-110	73.1481	Bacteria	Firmicutes	Clostridia	Clostridiales	Syntrophomonadaceae	Dethiobacter	alkaliphilus
QV1.1A	contig_46	PROKKA_04917	sensor protein DegS and signal transduction histidine kinase	K07777	Dethiobacter alkaliphilus	99.4737	0	75.7895	Bacteria	Firmicutes	Clostridia	Clostridiales	Syntrophomonadaceae	Dethiobacter	alkaliphilus
QV1.1A	contig_46	PROKKA_04918	ATP-grasp domain-containing protein	K09181	Dethiobacter alkaliphilus	99.0113	0	75.7062	Bacteria	Firmicutes	Clostridia	Clostridiales	Syntrophomonadaceae	Dethiobacter	alkaliphilus
QV1.1A	contig_46	PROKKA_04919	phosphate acetyltransferase	K13788	Dethiobacter alkaliphilus	100	2.60874e-167	64.4258	Bacteria	Firmicutes	Clostridia	Clostridiales	Syntrophomonadaceae	Dethiobacter	alkaliphilus
QV1.1A	contig_46	PROKKA_04920	endonuclease IV	K01151	Dethiobacter alkaliphilus	98.227	1.4087e-148	71.9858	Bacteria	Firmicutes	Clostridia	Clostridiales	Syntrophomonadaceae	Dethiobacter	alkaliphilus
QV1.1A	contig_46	PROKKA_04922	zinc transporter ZupT	K07238	Pelosinus	99.6324	4.66446e-113	62.8676	Bacteria	Firmicutes	Negativicutes	Selenomonadales	Veillonellaceae	Pelosinus
QV1.1A	contig_46	PROKKA_04923	superoxide dismutase	K04564	Dethiobacter alkaliphilus	98.9796	8.58081e-114	77.551	Bacteria	Firmicutes	Clostridia	Clostridiales	Syntrophomonadaceae	Dethiobacter	alkaliphilus
QV1.1A	contig_46	PROKKA_04925	hypothetical protein	K00924	Dethiobacter alkaliphilus	100	9.51449e-117	59.6091	Bacteria	Firmicutes	Clostridia	Clostridiales	Syntrophomonadaceae	Dethiobacter	alkaliphilus
QV1.1A	contig_46	PROKKA_04926	OsmC family protein	K07397	Dethiobacter alkaliphilus	97.2222	7.22621e-52	56.9444	Bacteria	Firmicutes	Clostridia	Clostridiales	Syntrophomonadaceae	Dethiobacter	alkaliphilus
QV1.1A	contig_46	PROKKA_04927	desulfoferrodoxin	K05919	Dethiobacter alkaliphilus	94.8718	1.48589e-11	71.7949	Bacteria	Firmicutes	Clostridia	Clostridiales	Syntrophomonadaceae	Dethiobacter	alkaliphilus
QV1.1A	contig_46	PROKKA_04928	response regulator receiver modulated metal dependent phosphohydrolase	K07814	Dethiobacter alkaliphilus	97.0976	6.63819e-158	56.9921	Bacteria	Firmicutes	Clostridia	Clostridiales	Syntrophomonadaceae	Dethiobacter	alkaliphilus
QV1.1A	contig_46	PROKKA_04929	rubredoxin-type Fe(Cys)4 protein	K05297	Dethiobacter alkaliphilus	100	7.51451e-26	88.4615	Bacteria	Firmicutes	Clostridia	Clostridiales	Syntrophomonadaceae	Dethiobacter	alkaliphilus
QV1.1A	contig_46	PROKKA_04930	multi-sensor signal transduction histidine kinase	K07636	Clostridiales bacterium PH28_bin88	98.9899	6.02976e-118	37.8788	Bacteria	Firmicutes	Clostridia	Clostridiales
QV1.1A	contig_46	PROKKA_04931	two component transcriptional regulator, winged helix family	K07658	Thermosediminibacter oceani	99.1489	4.43586e-89	57.8723	Bacteria	Firmicutes	Clostridia	Thermoanaerobacterales		Thermosediminibacter	oceani
QV1.1A	contig_46	PROKKA_04932	phosphate uptake regulator, PhoU	K02039	Clostridiales bacterium PH28_bin88	100	4.56866e-97	64.8402	Bacteria	Firmicutes	Clostridia	Clostridiales
QV1.1A	contig_46	PROKKA_04933	phosphate transporter ATP-binding protein	K02036	Carboxydothermus hydrogenoformans Z-2901	100	6.81518e-138	72.332	Bacteria	Firmicutes	Clostridia	Clostridiales	Peptococcaeae	Carboxydothermus	hydrogenoformans
QV1.1A	contig_46	PROKKA_04934	phosphate ABC transporter membrane protein 2, PhoT family	K02038	Halobacteroidaceae bacterium T328-2	92.1053	3.95084e-134	62.8289	Bacteria	Firmicutes	Clostridia	Halanaerobiales	Halobacteroidaceae
QV1.1A	contig_46	PROKKA_04935	phosphate ABC transporter, inner membrane subunit PstC	K02037	Halanaerobium hydrogeniformans	99.2593	8.47867e-122	64.8148	Bacteria	Firmicutes	Clostridia	Halanaerobiales	Halobacteroidaceae	Halanaerobium	hydrogenoformans
QV1.1A	contig_46	PROKKA_04936	phosphate binding protein	K02040	Halanaerobium hydrogeniformans	84.9057	1.98724e-87	44.9686	Bacteria	Firmicutes	Clostridia	Halanaerobiales	Halobacteroidaceae	Halanaerobium	hydrogenoformans
QV1.1A	contig_46	PROKKA_04937	phosphofructokinase	K00850	Dethiobacter alkaliphilus	100	0	80.8219	Bacteria	Firmicutes	Clostridia	Clostridiales	Syntrophomonadaceae	Dethiobacter	alkaliphilus
QV1.1A	contig_46	PROKKA_04938	phosphomethylpyrimidine kinase	K00941	Dethiobacter alkaliphilus AHT 1	100	0	64.9533	Bacteria	Firmicutes	Clostridia	Clostridiales	Syntrophomonadaceae	Dethiobacter	alkaliphilus
QV1.1A	contig_46	PROKKA_04940	cell division protein FtsA	K03590	Dethiobacter alkaliphilus	94.3899	0	64.6564	Bacteria	Firmicutes	Clostridia	Clostridiales	Syntrophomonadaceae	Dethiobacter	alkaliphilus
QV1.1A	contig_46	PROKKA_04945	acetyl-coenzyme A synthetase family protein	K01895	Dethiobacter alkaliphilus	98.9091	0	69.8182	Bacteria	Firmicutes	Clostridia	Clostridiales	Syntrophomonadaceae	Dethiobacter	alkaliphilus
QV1.1A	contig_46	PROKKA_04946	Imidazolonepropionase		Dethiobacter alkaliphilus	99.7283	7.96487e-121	49.4565	Bacteria	Firmicutes	Clostridia	Clostridiales	Syntrophomonadaceae	Dethiobacter	alkaliphilus
QV1.1A	contig_46	PROKKA_04948	trans-homoaconitate synthase	K02594	Dethiobacter alkaliphilus	100	0	84.6154	Bacteria	Firmicutes	Clostridia	Clostridiales	Syntrophomonadaceae	Dethiobacter	alkaliphilus
QV1.1A	contig_46	PROKKA_04949	glutamate 5-kinase	K00931	Dethiobacter alkaliphilus	98.4	0	77.6	Bacteria	Firmicutes	Clostridia	Clostridiales	Syntrophomonadaceae	Dethiobacter	alkaliphilus
QV1.1A	contig_46	PROKKA_04950	pyrroline-5-carboxylate reductase	K00286	Dethiobacter alkaliphilus AHT 1	99.2481	2.50331e-122	71.0526	Bacteria	Firmicutes	Clostridia	Clostridiales	Syntrophomonadaceae	Dethiobacter	alkaliphilus
QV1.1A	contig_46	PROKKA_04951	3-hydroxybutyryl-CoA dehydratase	K01715	Dethiobacter alkaliphilus	99.6154	2.90194e-133	69.2308	Bacteria	Firmicutes	Clostridia	Clostridiales	Syntrophomonadaceae	Dethiobacter	alkaliphilus
QV1.1A	contig_46	PROKKA_04953	PreQ(0) biosynthesis protein QueC	K06920	Halonatronum saccharophilum	98.2533	2.77505e-82	55.0218	Bacteria	Firmicutes	Clostridia	Halanaerobiales	Halobacteroidaceae	Halonatronum	saccharophilum
QV1.1A	contig_46	PROKKA_04954	6-pyruvoyl tetrahydropterin synthase and hypothetical protein	K01737	Caloranaerobacter ferrireducens	101.724	1.35481e-31	52.5862	Bacteria	Firmicutes	Clostridia	Clostridiales	Clostridiaceae	Caloranaerobacter	ferrireducens
QV1.1A	contig_46	PROKKA_04955	hypothetical protein	K10026	Peptococcaceae bacterium CEB3	104.211	1.10813e-48	45.2632	Bacteria	Firmicutes	Clostridia	Clostridiales	Peptococcaceae
QV1.1A	contig_46	PROKKA_04956	Chromosome partition protein Smc		Anoxybacillus geothermalis	80.3571	3.07429e-19	26.3393	Bacteria	Firmicutes	Bacilli	Bacilliales	Bacillaceae	Anoxybacillus	geothermalis
QV1.1A	contig_46	PROKKA_04956	Chromosome partition protein Smc		Anoxybacillus geothermalis	70.9821	4.06783e-10	21.4286	Bacteria	Firmicutes	Bacilli	Bacilliales	Bacillaceae	Anoxybacillus	geothermalis
QV1.1A	contig_46	PROKKA_04959	4-oxalocrotonate tautomerase family enzyme	K01821	Clostridia bacterium 41_269	92.3077	2.56322e-18	56.9231	Bacteria	Firmicutes	Clostridia
QV1.1A	contig_46	PROKKA_04960	deoxyribose-phosphate aldolase	K01619	Dethiobacter alkaliphilus AHT 1	97.2973	5.22988e-96	69.8198	Bacteria	Firmicutes	Clostridia	Clostridiales	Syntrophomonadaceae	Dethiobacter	alkaliphilus
QV1.1A	contig_46	PROKKA_04961	DNA polymerase LigD, polymerase domain protein	K01971	Dethiobacter alkaliphilus	98.0263	8.00544e-169	73.0263	Bacteria	Firmicutes	Clostridia	Clostridiales	Syntrophomonadaceae	Dethiobacter	alkaliphilus
QV1.1A	contig_46	PROKKA_04962	DNA ligase, putative	K01971	Dethiobacter alkaliphilus	99.3631	6.00208e-140	62.7389	Bacteria	Firmicutes	Clostridia	Clostridiales	Syntrophomonadaceae	Dethiobacter	alkaliphilus
QV1.1A	contig_46	PROKKA_04963	DNA end-binding protein Ku	K10979	Dethiobacter alkaliphilus	100	4.77466e-156	78.1818	Bacteria	Firmicutes	Clostridia	Clostridiales	Syntrophomonadaceae	Dethiobacter	alkaliphilus
QV1.1A	contig_46	PROKKA_04964	carbon-monoxide dehydrogenase, catalytic subunit	K00198	Thermotalea metallivorans	100	0	86.7419	Bacteria	Firmicutes	Clostridia	Clostridiales	Clostridiaceae	Thermotalea	metallivorans
QV1.1A	contig_53	PROKKA_05222	ferrous iron efflux protein F	K13283	Dethiobacter alkaliphilus	99.6528	1.28462e-122	61.8056	Bacteria	Firmicutes	Clostridia	Clostridiales	Syntrophomonadaceae	Dethiobacter	alkaliphilus
QV1.1A	contig_53	PROKKA_05223	hypothetical protein	K08764	Desulfotomaculum alcoholivorax	101.923	9.21848e-26	47.1154	Bacteria	Firmicutes	Clostridia	Clostridiales	Peptococcaeae	Desulfotomaculum	alcoholivorax
QV1.1A	contig_53	PROKKA_05224	short-chain dehydrogenase/reductase SDR	K00059	Geobacillus vulcani	99.6364	3.04394e-161	78.1818	Bacteria	Firmicutes	Bacilli	Bacilliales	Bacillaceae	Geobacillus	vulcani
QV1.1A	contig_53	PROKKA_05225	beta-ketothiolase	K00632	Oceanobacillus damuensis	100	0	68.6684	Bacteria	Deinococcus-Thermus	Deinococci	Thermales	Thermaceae	Oceanithermus	damuensis
QV1.1A	contig_53	PROKKA_05226	acyl-CoA dehydrogenase	K00257	Deltaproteobacteria bacterium CSP1-8	98.6842	1.32859e-155	54.7368	Bacteria	Proteobacteria	Deltaproteobacteria
QV1.1A	contig_53	PROKKA_05227	benzoyl-CoA reductase, subunit B	K04113	Deltaproteobacteria bacterium SM23_61	99.0196	3.60283e-131	46.5686	Bacteria	Proteobacteria	Deltaproteobacteria
QV1.1A	contig_53	PROKKA_05228	R-phenyllactate dehydratase small subunit	K01726	Clostridioides mangenotii	98.4127	2.42537e-92	38.0952	Bacteria	Firmicutes	Clostridia	Clostridiales	Clostridiaceae	Clostridoides	mangenotii
QV1.1A	contig_53	PROKKA_05229	benzoyl-CoA reductase, subunit A	K04114	Roseburia inulinivorans	90.7336	5.55825e-86	49.4208	Bacteria	Firmicutes	Clostridia	Clostridiales	Lachnospiraceae	Roseburia	intestinalis
QV1.1A	contig_53	PROKKA_05231	extracellular ligand-binding receptor	K01999	Dethiobacter alkaliphilus	101.042	7.18883e-151	55.9896	Bacteria	Firmicutes	Clostridia	Clostridiales	Syntrophomonadaceae	Dethiobacter	alkaliphilus
QV1.1A	contig_53	PROKKA_05232	inner-membrane translocator	K01997	Dethiobacter alkaliphilus	100	1.23497e-118	66.09	Bacteria	Firmicutes	Clostridia	Clostridiales	Syntrophomonadaceae	Dethiobacter	alkaliphilus
QV1.1A	contig_53	PROKKA_05233	inner-membrane translocator	K01998	Dethiobacter alkaliphilus	96.3277	4.8811e-166	67.2316	Bacteria	Firmicutes	Clostridia	Clostridiales	Syntrophomonadaceae	Dethiobacter	alkaliphilus
QV1.1A	contig_53	PROKKA_05234	AMP-dependent synthetase and ligase	K01897	Dethiobacter alkaliphilus	97.3545	0	65.0794	Bacteria	Firmicutes	Clostridia	Clostridiales	Syntrophomonadaceae	Dethiobacter	alkaliphilus
QV1.1A	contig_53	PROKKA_05235	ABC transporter related protein	K01995	Dethiobacter alkaliphilus	100	3.4523e-153	82.3529	Bacteria	Firmicutes	Clostridia	Clostridiales	Syntrophomonadaceae	Dethiobacter	alkaliphilus
QV1.1A	contig_53	PROKKA_05236	ABC transporter related protein	K01996	Dethiobacter alkaliphilus	100	5.7115e-143	76.4	Bacteria	Firmicutes	Clostridia	Clostridiales	Syntrophomonadaceae	Dethiobacter	alkaliphilus
QV1.1A	contig_53	PROKKA_05237	thioesterase superfamily protein	K02614	Desulfosporosinus acidiphilus	91.6667	1.36726e-33	42.4242	Bacteria	Firmicutes	Clostridia	Clostridiales	Peptococcaceae	Desulfosporosinus	acidiphilus
QV1.1A	contig_53	PROKKA_05238	NADH oxidoreductase, putative	K00540	Dethiobacter alkaliphilus	100	4.45744e-96	65.5172	Bacteria	Firmicutes	Clostridia	Clostridiales	Syntrophomonadaceae	Dethiobacter	alkaliphilus
QV1.1A	contig_53	PROKKA_05239	alpha-methylacyl-CoA racemase	K01796	Dethiobacter alkaliphilus AHT 1	97.3684	3.14292e-169	61.5789	Bacteria	Firmicutes	Clostridia	Clostridiales	Syntrophomonadaceae	Dethiobacter	alkaliphilus
QV1.1A	contig_53	PROKKA_05241	anthranilate synthase, component I	K01657	Dethiobacter alkaliphilus	99.1803	0	70.2869	Bacteria	Firmicutes	Clostridia	Clostridiales	Syntrophomonadaceae	Dethiobacter	alkaliphilus
QV1.1A	contig_53	PROKKA_05242	glutamine amidotransferase of anthranilate synthase	K01664	Dethiobacter alkaliphilus	100	3.31267e-90	65.2406	Bacteria	Firmicutes	Clostridia	Clostridiales	Syntrophomonadaceae	Dethiobacter	alkaliphilus
QV1.1A	contig_53	PROKKA_05243	anthranilate phosphoribosyltransferase	K00766	Dethiobacter alkaliphilus	99.7093	8.1403e-156	68.314	Bacteria	Firmicutes	Clostridia	Clostridiales	Syntrophomonadaceae	Dethiobacter	alkaliphilus
QV1.1A	contig_53	PROKKA_05244	indole-3-glycerol phosphate synthase	K01609	Dethiobacter alkaliphilus	96.5649	6.7009e-90	55.3435	Bacteria	Firmicutes	Clostridia	Clostridiales	Syntrophomonadaceae	Dethiobacter	alkaliphilus
QV1.1A	contig_53	PROKKA_05245	phosphoribosylanthranilate isomerase	K01817	Dethiobacter alkaliphilus	99.5025	4.46193e-87	62.6866	Bacteria	Firmicutes	Clostridia	Clostridiales	Syntrophomonadaceae	Dethiobacter	alkaliphilus
QV1.1A	contig_53	PROKKA_05246	tryptophan synthase, beta subunit	K01696	Dethiobacter alkaliphilus	99.4924	0	75.3807	Bacteria	Firmicutes	Clostridia	Clostridiales	Syntrophomonadaceae	Dethiobacter	alkaliphilus
QV1.1A	contig_53	PROKKA_05247	tryptophan synthase, alpha subunit	K01695	Dethiobacter alkaliphilus	98.155	1.20231e-114	63.0996	Bacteria	Firmicutes	Clostridia	Clostridiales	Syntrophomonadaceae	Dethiobacter	alkaliphilus
QV1.1A	contig_53	PROKKA_05248	S-adenosylmethionine decarboxylase proenzyme	K01611	Oxobacter pfennigii	100	1.25788e-62	70.6349	Bacteria	Firmicutes	Clostridia	Clostridiales	Clostridiaceae	Oxobacter	pfennigii
QV1.1A	contig_53	PROKKA_05249	nucleoside diphosphate kinase	K00940	Dethiobacter alkaliphilus	100	8.37743e-91	84.6667	Bacteria	Firmicutes	Clostridia	Clostridiales	Syntrophomonadaceae	Dethiobacter	alkaliphilus
QV1.1A	contig_53	PROKKA_05251	coproporphyrinogen III oxidase	K02495	Dethiobacter alkaliphilus	96.4824	9.00098e-174	58.5427	Bacteria	Firmicutes	Clostridia	Clostridiales	Syntrophomonadaceae	Dethiobacter	alkaliphilus
QV1.1A	contig_53	PROKKA_05252	putative transmembrane protein	K09940	Bacteroidetes bacterium OLB8	98.2609	4.83979e-34	48.6957	Bacteria	Bacteroidetes
QV1.1A	contig_53	PROKKA_05253	SpoOM family protein	K06377	Thermincola ferriacetica	94.6502	1.40777e-35	32.9218	Bacteria	Firmicutes	Clostridia	Clostridiales	Peptococcaceae	Thermincola	ferriacetica
QV1.1A	contig_53	PROKKA_05254	molybdopterin-guanine dinucleotide biosynthesis protein A-like protein	K03752	Dethiobacter alkaliphilus	95.2153	1.30164e-75	55.0239	Bacteria	Firmicutes	Clostridia	Clostridiales	Syntrophomonadaceae	Dethiobacter	alkaliphilus
QV1.1A	contig_53	PROKKA_05255	nitroreductase	K00540	Palaeococcus pacificus DY20341	83.2618	1.16246e-62	42.4893	Archaea	Euryarchaeota	Thermococci	Thermococcales	Thermococcaceae	Palaeococcus	pacificus
QV1.1A	contig_53	PROKKA_05256	transcriptional regulator, Crp/Fnr family	K01420	Desulfitibacter alkalitolerans	99.115	7.78913e-100	63.2743	Bacteria	Firmicutes	Clostridia	Clostridiales	Peptococcaceae	Desulfitibacter	alkalitolerans
QV1.1A	contig_53	PROKKA_05257	NMT1/THI5 like domain protein	K02051	Desulfosporosinus youngiae	69.457	1.44396e-130	38.6878	Bacteria	Firmicutes	Clostridia	Clostridiales	Peptococcaceae	Desulfosporosinus	youngiae
QV1.1A	contig_53	PROKKA_05258	binding-protein-dependent transport systems inner membrane component	K02050	Desulfosporosinus youngiae	98.8	1.10581e-88	52.4	Bacteria	Firmicutes	Clostridia	Clostridiales	Peptococcaceae	Desulfosporosinus	youngiae
QV1.1A	contig_53	PROKKA_05259	ABC transporter related protein	K02049	Clostridium tepidiprofundi	92.2481	8.60568e-90	48.8372	Bacteria	Firmicutes	Clostridia	Clostridiales	Clostridiaceae	Clostridium	tepidiprofundi
QV1.1A	contig_53	PROKKA_05260	benzoyl-CoA reductase, subunit A	K04114	Firmicutes bacterium MLFW-2	101.089	0	40.9586	Bacteria	Firmicutes
QV1.1A	contig_53	PROKKA_05261	ferredoxin hydrogenase	K00533	Pelosinus fermentans	100.84	7.21273e-95	45.6583	Bacteria	Firmicutes	Negativicutes	Selenomonadales	Veillonellaceae	Pelosinus	fermentans
QV1.1A	contig_53	PROKKA_05266	heavy metal translocating P-type ATPase	K12950	Desulfitibacter alkalitolerans	98.3278	0	65.3846	Bacteria	Firmicutes	Clostridia	Clostridiales	Peptococcaceae	Desulfitibacter	alkalitolerans
QV1.1A	contig_53	PROKKA_05270	methyltransferase (putative)	K00599	Dethiobacter alkaliphilus	99.177	4.206e-93	58.8477	Bacteria	Firmicutes	Clostridia	Clostridiales	Syntrophomonadaceae	Dethiobacter	alkaliphilus
QV1.1A	contig_63	PROKKA_05663	lysyl-tRNA synthetase	K04567	Clostridiales bacterium PH28_bin88	100	0	77.2541	Bacteria	Firmicutes	Clostridia	Clostridiales
QV1.1A	contig_63	PROKKA_05664	transcription elongation factor GreA	K03624	Clostridiales bacterium PH28_bin88	98.7342	1.6628e-84	81.0127	Bacteria	Firmicutes	Clostridia	Clostridiales
QV1.1A	contig_63	PROKKA_05665	putative aminotransferase protein	K00837	Clostridiales bacterium PH28_bin88	91.2371	0	69.5876	Bacteria	Firmicutes	Clostridia	Clostridiales
QV1.1A	contig_63	PROKKA_05668	tRNA-dihydrouridine synthase	K05540	Clostridiales bacterium PH28_bin88	99.3769	4.05617e-164	67.6012	Bacteria	Firmicutes	Clostridia	Clostridiales
QV1.1A	contig_63	PROKKA_05669	pantothenate kinase	K03525	Clostridiales bacterium PH28_bin88	96.9349	4.41171e-146	77.3946	Bacteria	Firmicutes	Clostridia	Clostridiales
QV1.1A	contig_63	PROKKA_05670	BioY protein	K03523	Clostridiales bacterium PH28_bin88	96.7742	2.88312e-74	70.4301	Bacteria	Firmicutes	Clostridia	Clostridiales
QV1.1A	contig_63	PROKKA_05671	biotin-(acetyl-CoA carboxylase) ligase	K03524	Clostridiales bacterium PH28_bin88	99.3827	2.10783e-135	62.6543	Bacteria	Firmicutes	Clostridia	Clostridiales
QV1.1A	contig_63	PROKKA_05672	N-acyl-D-glutamate deacylase	K06015	Clostridiales bacterium PH28_bin88	99.3548	0	61.0753	Bacteria	Firmicutes	Clostridia	Clostridiales
QV1.1A	contig_63	PROKKA_05673	aldo/keto reductase	K05882	Desulfitibacter sp. BRH_c19	100.317	1.61498e-108	50.1587	Bacteria	Firmicutes	Clostridia	Clostridiales	Peptococcaceae	Desulfitibacter
QV1.1A	contig_63	PROKKA_05675	cysteine desulfurase	K04487	Desulfotomaculum thermocisternum	99.5074	0	63.0542	Bacteria	Firmicutes	Clostridia	Clostridiales	Peptococcaeae	Desulfotomaculum	thermocisternum
QV1.1A	contig_63	PROKKA_05676	FeS cluster assembly scaffold protein NifU	K04488	Peptococcaceae bacterium BRH_c8a	97.5806	2.37184e-71	79.8387	Bacteria	Firmicutes	Clostridia	Clostridiales	Peptococcaceae
QV1.1A	contig_63	PROKKA_05677	ABC-type Fe3+-siderophores transport systems, periplasmic components	K02016	Thermoanaerobacterales bacterium 50_218	97.0297	5.3969e-83	44.8845	Bacteria	Firmicutes	Clostridia	Thermoanaerobacterales	Thermoanaerobacteraceae	Thermoanaerobacter
QV1.1A	contig_63	PROKKA_05678	transport system permease protein	K02015	Paenibacillus sp. Soil724D2	97.0326	6.13173e-109	48.0712	Bacteria	Firmicutes	Bacilli	Bacilliales	Paenibacillaceae	Paenibacillus
QV1.1A	contig_63	PROKKA_05679	ABC transporter related protein	K02013	Clostridiales bacterium PH28_bin88	94.9398	4.7154e-140	50.8434	Bacteria	Firmicutes	Clostridia	Clostridiales
QV1.1A	contig_63	PROKKA_05680	ABC-3 protein	K09816	Candidatus Methanoperedens nitroreducens	95.6679	1.24714e-81	47.2924	Archaea	Euryarchaeota	Methanomicrobia	Methanosarcinales	Methanoperedenaceae	Methanoperedens	nitroreducens
QV1.1A	contig_63	PROKKA_05681	ABC transporter related	K09817	Desulfotomaculum intricatum	92.5197	9.90415e-84	48.8189	Bacteria	Firmicutes	Clostridia	Clostridiales	Peptococcaeae	Desulfotomaculum	intricatum
QV1.1A	contig_63	PROKKA_05682	periplasmic solute binding protein	K09815	Effusibacillus pohliae	98.827	8.83806e-93	43.695	Bacteria	Firmicutes	Bacilli	Bacilliales	Alicyclobacillaceae	Effusibacillus	pohliae
QV1.1A	contig_63	PROKKA_05683	ferric uptake regulator, fur family	K02076	Clostridiales bacterium PH28_bin88	96.5753	1.05047e-52	52.0548	Bacteria	Firmicutes	Clostridia	Clostridiales
QV1.1A	contig_63	PROKKA_05685	response regulator	K07814	Fervidicola ferrireducens	97.6415	7.20863e-145	50.4717	Bacteria	Firmicutes	Clostridia	Clostridiales	Syntrophomonadaceae	Fervidicola	ferrireducens
QV1.1A	contig_63	PROKKA_05687	aminomethyltransferase	K00605	Desulfosporosinus youngiae	99.4475	1.1986e-149	59.3923	Bacteria	Firmicutes	Clostridia	Clostridiales	Peptococcaceae	Desulfosporosinus	youngiae
QV1.1A	contig_63	PROKKA_05688	glycine cleavage system H protein	K02437	Moorella sp. 60_41	98.4496	1.89441e-52	60.4651	Bacteria	Firmicutes	Clostridia	Thermoanaerobacterales	Thermoanaerobacteraceae	Moorella
QV1.1A	contig_63	PROKKA_05689	glycine dehydrogenase subunit 1	K00282	Clostridiales bacterium PH28_bin88	98.4444	0	69.5556	Bacteria	Firmicutes	Clostridia	Clostridiales
QV1.1A	contig_63	PROKKA_05690	glycine dehydrogenase (decarboxylating) beta subunit	K00283	Clostridiales bacterium PH28_bin88	99.1803	0	73.1557	Bacteria	Firmicutes	Clostridia	Clostridiales
QV1.1A	contig_63	PROKKA_05691	queuosine biosynthesis protein	K07568	Candidatus Desulforudis audaxviator MP104C	100	0	81.4159	Bacteria	Firmicutes	Clostridia	Clostridiales	Peptococcaceae	Desulforudis	audaxviator
QV1.1A	contig_63	PROKKA_05692	lipoate-protein ligase A	K03800	Clostridiales bacterium PH28_bin88	97.8102	1.27172e-110	56.2044	Bacteria	Firmicutes	Clostridia	Clostridiales
QV1.1A	contig_63	PROKKA_05696	carbon-monoxide dehydrogenase catalytic subunit	K00198	Carboxydothermus ferrireducens	99.529	0	71.2716	Bacteria	Firmicutes	Clostridia	Clostridiales	Peptococcaeae	Carboxydothermus	ferrireducens
QV1.1A	contig_83	PROKKA_06407	oligopeptide/dipeptide ABC transporter, ATPase subunit	K02032	Dethiobacter alkaliphilus	100	6.04895e-60	73.9496	Bacteria	Firmicutes	Clostridia	Clostridiales	Syntrophomonadaceae	Dethiobacter	alkaliphilus
QV1.1A	contig_83	PROKKA_06408	exonuclease family protein	K02342	Dethiobacter alkaliphilus	92.3077	2.1776e-79	60.5128	Bacteria	Firmicutes	Clostridia	Clostridiales	Syntrophomonadaceae	Dethiobacter	alkaliphilus
QV1.1A	contig_83	PROKKA_06409	aldo/keto reductase	K06607	Dethiobacter alkaliphilus	100	2.19355e-170	72.0635	Bacteria	Firmicutes	Clostridia	Clostridiales	Syntrophomonadaceae	Dethiobacter	alkaliphilus
QV1.1A	contig_83	PROKKA_06410	7-cyano-7-deazaguanine reductase	K09457	Clostridiales bacterium PH28_bin88	94.6565	5.52443e-61	69.4656	Bacteria	Firmicutes	Clostridia	Clostridiales
QV1.1A	contig_83	PROKKA_06413	biotin synthase	K01012	Dethiobacter alkaliphilus	98.8701	0	73.7288	Bacteria	Firmicutes	Clostridia	Clostridiales	Syntrophomonadaceae	Dethiobacter	alkaliphilus
QV1.1A	contig_83	PROKKA_06414	ThiH	K03150	Dethiobacter alkaliphilus	99.7613	0	71.599	Bacteria	Firmicutes	Clostridia	Clostridiales	Syntrophomonadaceae	Dethiobacter	alkaliphilus
QV1.1A	contig_83	PROKKA_06415	thiamine biosynthesis protein ThiH	K03150	Dethiobacter alkaliphilus	100	0	74.5303	Bacteria	Firmicutes	Clostridia	Clostridiales	Syntrophomonadaceae	Dethiobacter	alkaliphilus
QV1.1A	contig_83	PROKKA_06416	PAS modulated sigma54 specific transcriptional regulator, Fis family	K03721	Dethiobacter alkaliphilus AHT 1	100.136	0	72.2222	Bacteria	Firmicutes	Clostridia	Clostridiales	Syntrophomonadaceae	Dethiobacter	alkaliphilus
QV1.1A	contig_83	PROKKA_06417	hypothetical protein	K08282	Thermovenabulum gondwanense	99.631	1.43951e-63	42.4354	Bacteria	Firmicutes	Clostridia	Clostridiales	Thermoanaerobacteraceae	Thermovenabulum	gondwanense
QV1.1A	contig_83	PROKKA_06418	hydrogenase large subunit domain protein	K00533	Tepidanaerobacter syntrophicus	100.891	1.13352e-135	48.5523	Bacteria	Firmicutes	Clostridia	Thermoanaerobacterales	Thermoanaerobacteraceae	Tepidanaerobacter	synthrophicus
QV1.1A	contig_83	PROKKA_06420	DNA polymerase III catalytic subunit, PolC type	K03763	Anaerolineae bacterium SM23_84	94.5525	1.53609e-57	43.1907	Bacteria	Chloroflexi	Anaerolineae
QV1.1A	contig_83	PROKKA_06421	NADH-quinone oxidoreductase, E subunit	K00334	Dethiobacter alkaliphilus	100	4.80182e-92	78.4431	Bacteria	Firmicutes	Clostridia	Clostridiales	Syntrophomonadaceae	Dethiobacter	alkaliphilus
QV1.1A	contig_83	PROKKA_06422	multi-sensor signal transduction histidine kinase	K07710	Anaerotruncus colihominis	97.2973	3.55118e-49	46.4865	Bacteria	Firmicutes	Clostridia	Clostridiales	Ruminococcaceae	Anaerotruncus	colihominis
QV1.1A	contig_83	PROKKA_06423	NADH dehydrogenase (quinone)	K00335	Dethiobacter alkaliphilus	100	3.58501e-46	66.129	Bacteria	Firmicutes	Clostridia	Clostridiales	Syntrophomonadaceae	Dethiobacter	alkaliphilus
QV1.1A	contig_83	PROKKA_06424	NADH dehydrogenase (quinone)	K00335	Dethiobacter alkaliphilus	100	0	76.7169	Bacteria	Firmicutes	Clostridia	Clostridiales	Syntrophomonadaceae	Dethiobacter	alkaliphilus
QV1.1A	contig_83	PROKKA_06425	NAD(P)-dependent iron-only hydrogenase catalytic subunit	K00336	Dethiobacter alkaliphilus	100	0	81.8815	Bacteria	Firmicutes	Clostridia	Clostridiales	Syntrophomonadaceae	Dethiobacter	alkaliphilus
QV1.1A	contig_83	PROKKA_06427	integrase family protein	K14059	Thermoanaerobacterium saccharolyticum	102.222	2.64436e-132	55	Bacteria	Firmicutes	Clostridia	Thermoanaerobacterales	Thermoanaerobacteraceae	Thermoanaerobacterium	saccharolyticum
QV1.1A	contig_83	PROKKA_06430	DNA binding domain-containing protein	K01895	Thermoanaerobacterium saccharolyticum	92.7273	2.15301e-15	58.1818	Bacteria	Firmicutes	Clostridia	Thermoanaerobacterales	Thermoanaerobacteraceae	Thermoanaerobacterium	saccharolyticum
QV1.1A	contig_83	PROKKA_06441	putative DNA primase	K00992	Clostridium clariflavum	93.3902	3.95156e-131	44.9893	Bacteria	Firmicutes	Clostridia	Clostridiales	Clostridiaceae	Clostridium	clariflavum
QV1.1A	contig_86	PROKKA_06521	cytochrome c biogenesis protein transmembrane region	K06196	Thermincola potens	100	1.57537e-76	51.0917	Bacteria	Firmicutes	Clostridia	Clostridiales	Peptococcaceae	Thermincola	ferriacetica
QV1.1A	contig_86	PROKKA_06522	thioredoxin domain-containing protein	K03671	Thermincola potens	75.8389	3.02877e-17	24.8322	Bacteria	Firmicutes	Clostridia	Clostridiales	Peptococcaceae	Thermincola	ferriacetica
QV1.1A	contig_86	PROKKA_06523	metallo-beta-lactamase family protein, putative	K12574	Clostridiales bacterium PH28_bin88	98.7387	0	76.3964	Bacteria	Firmicutes	Clostridia	Clostridiales
QV1.1A	contig_86	PROKKA_06524	L-carnitine dehydratase/bile acid-inducible protein F	K07749	Desulfosporosinus sp. I2	98.7531	0	65.586	Bacteria	Firmicutes	Clostridia	Clostridiales	Peptococcaceae	Desulfosporosinus
QV1.1A	contig_86	PROKKA_06525	citrate lyase beta subunit	K01644	Pelotomaculum thermopropionicum SI	99.6564	2.74084e-116	58.7629	Bacteria	Firmicutes	Clostridia	Clostridiales	Peptococcaceae	Pelotomaculum	thermopropionicum
QV1.1A	contig_86	PROKKA_06526	PAS/PAC sensor signal transduction histidine kinase	K00936	Moorella glycerini	54.1069	2.21148e-148	29.3351	Bacteria	Firmicutes	Clostridia	Thermoanaerobacterales	Thermoanaerobacteraceae	Moorella	glycerini
QV1.1A	contig_86	PROKKA_06527	two component, sigma54 specific, Fis family transcriptional regulator	K02667	Clostridiales bacterium PH28_bin88	99.3407	0	66.1538	Bacteria	Firmicutes	Clostridia	Clostridiales
QV1.1A	contig_86	PROKKA_06530	hypothetical protein	K08282	Clostridiales bacterium PH28_bin88	92.053	2.26874e-63	62.2517	Bacteria	Firmicutes	Clostridia	Clostridiales
QV1.1A	contig_86	PROKKA_06531	hydrogenase large subunit domain protein	K00533	Desulfotomaculum thermocisternum	77.0175	0	46.3158	Bacteria	Firmicutes	Clostridia	Clostridiales	Peptococcaeae	Desulfotomaculum	thermocisternum
QV1.1A	contig_86	PROKKA_06533	NADH dehydrogenase (ubiquinone), 24 kDa subunit	K00334	Clostridiales bacterium PH28_bin88	99.375	8.20164e-68	61.25	Bacteria	Firmicutes	Clostridia	Clostridiales
QV1.1A	contig_86	PROKKA_06534	histidine kinase	K07709	Marinifilum fragile	100	5.47377e-50	46.6292	Bacteria	Bacteroidetes	Bacteroidia	Bacteroidales	Marinifilaceae	Marinifilum	fragile
QV1.1A	contig_86	PROKKA_06535	NADH dehydrogenase (quinone)	K00335	Moorella glycerini	99.1667	3.07378e-57	70	Bacteria	Firmicutes	Clostridia	Thermoanaerobacterales	Thermoanaerobacteraceae	Moorella	glycerini
QV1.1A	contig_86	PROKKA_06536	NADH dehydrogenase (quinone)	K00335	Clostridiales bacterium PH28_bin88	100.299	0	70.0498	Bacteria	Firmicutes	Clostridia	Clostridiales
QV1.1A	contig_86	PROKKA_06537	hydrogenase subunit	K00336	Clostridiales bacterium PH28_bin88	100	0	79.6167	Bacteria	Firmicutes	Clostridia	Clostridiales
QV1.1A	contig_86	PROKKA_06539	ThiH	K03150	Clostridiales bacterium PH28_bin88	100	0	67.0762	Bacteria	Firmicutes	Clostridia	Clostridiales
QV1.1A	contig_86	PROKKA_06540	biotin synthase	K01012	Clostridiales bacterium PH28_bin88	92.4731	2.08723e-165	65.3226	Bacteria	Firmicutes	Clostridia	Clostridiales
QV1.1A	contig_86	PROKKA_06541	thiamine biosynthesis protein ThiH	K03150	Clostridiales bacterium PH28_bin88	100.426	0	70.7889	Bacteria	Firmicutes	Clostridia	Clostridiales
QV1.1A	contig_86	PROKKA_06542	phosphonate ABC-type transport system permease protein	K02042	Dechloromonas agitata	98.4962	2.40632e-64	41.7293	Bacteria	Proteobacteria	Betaproteobacteria	Rhodocyclales	Rhodocyclaceae	Dechloromonas	agitata
QV1.1A	contig_86	PROKKA_06543	phosphonate ABC-type transport system substrate-binding protein	K02044	Cohnella thermotolerans	100.337	8.63951e-109	56.9024	Bacteria	Firmicutes	Bacilli	Bacilliales	Paenibacillaceae	Cohnella	thermotolerans
QV1.1A	contig_86	PROKKA_06544	phosphonate ABC transporter ATPase subunit	K02041	Leptolinea tardivitalis	96.4981	6.19537e-71	43.5798	Bacteria	Chloroflexi	Anaerolineae	Anaerolineales	Anaerolineaceae	Leptolinea	tardivitalus
QV1.1A	contig_86	PROKKA_06545	hypoxanthine phosphoribosyltransferase	K00760	Desulfotomaculum nigrificans	96.7213	2.87681e-88	67.2131	Bacteria	Firmicutes	Clostridia	Clostridiales	Peptococcaeae	Desulfotomaculum	nigrificans
QV1.1A	contig_86	PROKKA_06546	GMP synthase	K01951	Clostridiales bacterium PH28_bin88	99.0385	0	77.1154	Bacteria	Firmicutes	Clostridia	Clostridiales
QV1.1A	contig_86	PROKKA_06547	DNA methylase N-4/N-6 domain-containing protein	K13581	uncultured bacterium	100	0	78.4153	Bacteria
QV1.1A	contig_97	PROKKA_06836	M23 peptidase domain-containing protein	K01417	Desulfitibacter alkalitolerans	98.8131	9.70245e-81	40.9496	Bacteria	Firmicutes	Clostridia	Clostridiales	Peptococcaceae	Desulfitibacter	alkalitolerans
QV1.1A	contig_97	PROKKA_06839	spore germination protein-like protein	K06298	Clostridiales bacterium PH28_bin88	99.1176	1.24839e-114	50.8824	Bacteria	Firmicutes	Clostridia	Clostridiales
QV1.1A	contig_97	PROKKA_06840	xaa-pro dipeptidase	K01271	Clostridiales bacterium PH28_bin88	99.2386	1.08232e-138	50.7614	Bacteria	Firmicutes	Clostridia	Clostridiales
QV1.1A	contig_97	PROKKA_06841	selenocysteine synthase	K01042	Clostridiales bacterium PH28_bin88	99.7863	0	61.5385	Bacteria	Firmicutes	Clostridia	Clostridiales
QV1.1A	contig_97	PROKKA_06842	selenocysteine-specific translation elongation factor SelB	K03833	Clostridiales bacterium PH28_bin88	100.157	0	64.7244	Bacteria	Firmicutes	Clostridia	Clostridiales
QV1.1A	contig_97	PROKKA_06844	Epoxyqueuosine reductase		Thermosinus carboxydivorans	100	3.41902e-107	60.7692	Bacteria	Firmicutes	Clostridia	Clostridiales	Acidaminococcaceae	Thermosinus	carboxydivorans
QV1.1A	contig_97	PROKKA_06845	proteinase inhibitor I4, serpin	K13963	Caldicoprobacter oshimai	89.4366	2.34657e-160	50.4695	Bacteria	Firmicutes	Clostridia	Clostridiales	Caldicoprobacteraceae	Caldicoprobacter	oshimai
QV1.1A	contig_97	PROKKA_06846	hypothetical protein	K09760	Clostridiaceae bacterium BRH_c20a	98.3573	0	63.8604	Bacteria	Firmicutes	Clostridia	Clostridiales	Clostridiaceae
QV1.1A	contig_97	PROKKA_06847	hemolysin III	K11068	Clostridiales bacterium DRI-13	96	5.97578e-118	74.6667	Bacteria	Firmicutes	Clostridia	Clostridiales
QV1.1A	contig_97	PROKKA_06848	small acid-soluble spore protein, H-type	K06425	Clostridiales bacterium PH28_bin88	87.8788	7.16883e-18	54.5455	Bacteria	Firmicutes	Clostridia	Clostridiales
QV1.1A	contig_97	PROKKA_06849	Fe2+ transport system protein A	K04758	Pelotomaculum thermopropionicum SI	93.4211	1.19204e-19	51.3158	Bacteria	Firmicutes	Clostridia	Clostridiales	Peptococcaceae	Pelotomaculum	thermopropionicum
QV1.1A	contig_97	PROKKA_06850	ferrous iron transport protein B	K04759	Pelotomaculum thermopropionicum SI	94.2529	1.24176e-104	56.3218	Bacteria	Firmicutes	Clostridia	Clostridiales	Peptococcaceae	Pelotomaculum	thermopropionicum
QV1.1A	contig_97	PROKKA_06851	ferrous iron transport protein B	K04759	Aneurinibacillus sp. XH2	98.0728	0	57.8158	Bacteria	Firmicutes	Bacilli	Bacilliales	Paenibacillaceae	Aneurinibacillus
QV1.1A	contig_97	PROKKA_06852	iron dependent repressor	K03709	Syntrophomonas wolfei	92.3077	1.60924e-55	50.8876	Bacteria	Firmicutes	Clostridia	Clostridiales	Syntrophomonadaceae	Syntrophomonas	wolfei
QV1.1A	contig_97	PROKKA_06853	iron-containing alcohol dehydrogenase	K04072	Thermoanaerobacterium thermosaccharolyticum	98.504	0	67.5489	Bacteria	Firmicutes	Clostridia	Thermoanaerobacterales	Thermoanaerobacteraceae	Thermoanaerobacterium	thermosaccharolyticum
QV1.1A	contig_97	PROKKA_06854	alpha-glucan phosphorylase	K00688	Thermincola potens JR	95.5752	0	65.8407	Bacteria	Firmicutes	Clostridia	Clostridiales	Peptococcaceae	Thermincola	ferriacetica
QV1.1A	contig_97	PROKKA_06855	NADH dehydrogenase (quinone)	K00335	Ruminococcus albus	98.7952	4.9399e-20	46.988	Bacteria	Firmicutes	Clostridia	Clostridiales	Ruminococcaceae	Ruminococcus	albus
QV1.1A	contig_97	PROKKA_06856	hydrogenase large subunit domain protein	K00533	Desulfotomaculum gibsoniae	102.033	1.7275e-144	46.3415	Bacteria	Firmicutes	Clostridia	Clostridiales	Peptococcaeae	Desulfotomaculum	gibsoniae
QV1.1A	contig_97	PROKKA_06857	stage II sporulation protein E, protein serine/threonine phosphatase	K06382	Desulfurispora thermophila	97.4359	2.34064e-134	49.4872	Bacteria	Firmicutes	Clostridia	Clostridiales	Peptococcaceae	Desulfurispora	thermophila
QV1.1A	contig_97	PROKKA_06858	4Fe-4S ferredoxin, iron-sulfur binding	K05337	Clostridiales bacterium PH28_bin88	100	8.37228e-25	73.7705	Bacteria	Firmicutes	Clostridia	Clostridiales
QV1.1A	contig_97	PROKKA_06859	DNA-3-methyladenine glycosylase III	K07457	Clostridiales bacterium PH28_bin88	90.8696	8.97157e-96	59.5652	Bacteria	Firmicutes	Clostridia	Clostridiales
QV1.1A	contig_97	PROKKA_06860	serine-type D-Ala-D-Ala carboxypeptidase	K07258	Clostridiales bacterium PH28_bin88	89.6175	3.14846e-106	47.8142	Bacteria	Firmicutes	Clostridia	Clostridiales
QV1.1A	contig_108	PROKKA_07165	CO dehydrogenase beta subunit/acetyl-CoA synthase epsilon subunit	K03800	Desulfitibacter alkalitolerans	93.8776	2.90816e-64	50	Bacteria	Firmicutes	Clostridia	Clostridiales	Peptococcaceae	Desulfitibacter	alkalitolerans
QV1.1A	contig_108	PROKKA_07166	NADH dehydrogenase subunit E	K00334	Candidatus Desulforudis audaxviator	82.9268	1.02261e-53	45.7317	Bacteria	Firmicutes	Clostridia	Clostridiales	Peptococcaceae	Desulforudis	audaxviator
QV1.1A	contig_108	PROKKA_07167	NADH dehydrogenase (quinone)	K00335	Desulfotomaculum alkaliphilum	97.1947	0	55.2805	Bacteria	Firmicutes	Clostridia	Clostridiales	Peptococcaeae	Desulfotomaculum	alkaliphilum
QV1.1A	contig_108	PROKKA_07168	formate dehydrogenase, alpha chain	K00123	Dethiobacter alkaliphilus	100	5.06371e-162	62.029	Bacteria	Firmicutes	Clostridia	Clostridiales	Syntrophomonadaceae	Dethiobacter	alkaliphilus
QV1.1A	contig_108	PROKKA_07169	formate dehydrogenase, alpha subunit	K00123	Desulfitibacter alkalitolerans	102.257	0	61.4583	Bacteria	Firmicutes	Clostridia	Clostridiales	Peptococcaceae	Desulfitibacter	alkalitolerans
QV1.1A	contig_108	PROKKA_07170	formate dehydrogenase accessory protein	K02379	Clostridium aceticum	101.961	8.54384e-84	51.3725	Bacteria	Firmicutes	Clostridia	Clostridiales	Clostridiaceae	Clostridium	aceticum
QV1.1A	contig_108	PROKKA_07171	molybdopterin-guanine dinucleotide biosynthesis protein A	K03752	Clostridium pasteurianum	100.952	8.16282e-51	39.0476	Bacteria	Firmicutes	Clostridia	Clostridiales	Clostridiaceae	Clostridium	pasteurianum
QV1.1A	contig_108	PROKKA_07172	hydrogenase, Fe-only	K00336	Halobacteroides halobius	92.3077	6.61505e-18	47.4359	Bacteria	Firmicutes	Clostridia	Halanaerobiales	Halobacteroidaceae	Halobacteroides	halobius
QV1.1A	contig_108	PROKKA_07173	hydrogenase large subunit domain protein	K00533	Halobacteroides halobius	97.913	8.28855e-167	41.7391	Bacteria	Firmicutes	Clostridia	Halanaerobiales	Halobacteroidaceae	Halobacteroides	halobius
QV1.1A	contig_108	PROKKA_07175	hydrogenase-1	K00336	Thermosinus carboxydivorans	100	2.17201e-12	41.25	Bacteria	Firmicutes	Clostridia	Clostridiales	Acidaminococcaceae	Thermosinus	carboxydivorans
QV1.1A	contig_108	PROKKA_07176	hydrogenase large subunit domain protein	K00533	Clostridiales bacterium DRI-13	99.5789	1.39957e-135	43.7895	Bacteria	Firmicutes	Clostridia	Clostridiales
QV1.1A	contig_108	PROKKA_07177	RNase II stability modulator	K14051	Desulfotomaculum acetoxidans	90.6103	0	43.1925	Bacteria	Firmicutes	Clostridia	Clostridiales	Peptococcaeae	Desulfotomaculum	acetoxidans
QV1.1A	contig_108	PROKKA_07178	Epoxyqueuosine reductase		bacterium UASB270	90.0302	2.41052e-61	33.5347	Bacteria
QV1.1A	contig_108	PROKKA_07179	GCN5-related N-acetyltransferase	K00657	candidate division Zixibacteria bacterium RBG-1	94.1176	7.22441e-56	47.5936	Bacteria	Zixibacteria
QV1.1A	contig_108	PROKKA_07180	phosphoesterase	K01175	Methanosarcina thermophila TM-1	101.567	4.72207e-113	45.4308	Archaea	Euryarchaeota	Methanomicrobia	Methanosarcinales	Methanosarcinaceae	Methanosarcina	thermophila
QV1.1A	contig_108	PROKKA_07187	ABC transporter ATP-binding protein	K01990	Desulfotomaculum gibsoniae	99	2.06075e-113	51.6667	Bacteria	Firmicutes	Clostridia	Clostridiales	Peptococcaeae	Desulfotomaculum	gibsoniae
QV1.1A	contig_108	PROKKA_07188	transcriptional regulator, GntR family	K07979	Dethiobacter alkaliphilus	97.6744	4.50551e-52	60.4651	Bacteria	Firmicutes	Clostridia	Clostridiales	Syntrophomonadaceae	Dethiobacter	alkaliphilus
QV1.1A	contig_108	PROKKA_07189	oxalate/formate antiporter (OxlT-2)	K08177	Hadesarchaea archaeon YNP_45	95.0355	4.23047e-73	34.279	Archaea	Euryarchaeota	Hadesarchaea
QV1.1A	contig_108	PROKKA_07191	hypothetical protein	K09125	Anoxybacillus	95.2381	7.64675e-77	48.9177	Bacteria	Firmicutes	Bacilli	Bacilliales	Bacillaceae	Anoxybacillus
QV1.1A	contig_109	PROKKA_07195	two component LuxR family transcriptional regulator	K07695	Dethiobacter alkaliphilus	100	3.81345e-107	75.8294	Bacteria	Firmicutes	Clostridia	Clostridiales	Syntrophomonadaceae	Dethiobacter	alkaliphilus
QV1.1A	contig_109	PROKKA_07196	two-component sensor histidine kinase	K11617	Dethiobacter alkaliphilus	99.7984	0	58.2661	Bacteria	Firmicutes	Clostridia	Clostridiales	Syntrophomonadaceae	Dethiobacter	alkaliphilus
QV1.1A	contig_109	PROKKA_07197	methylenetetrahydrofolate reductase family protein	K00297	Dethiobacter alkaliphilus	100	0	87.8689	Bacteria	Firmicutes	Clostridia	Clostridiales	Syntrophomonadaceae	Dethiobacter	alkaliphilus
QV1.1A	contig_109	PROKKA_07198	methylenetetrahydrofolate reductase	K00297	Dethiobacter alkaliphilus	100	4.4475e-143	88.2883	Bacteria	Firmicutes	Clostridia	Clostridiales	Syntrophomonadaceae	Dethiobacter	alkaliphilus
QV1.1A	contig_109	PROKKA_07199	FAD-dependent pyridine nucleotide-disulphide oxidoreductase	K00123	Dethiobacter alkaliphilus	99.8567	0	82.6648	Bacteria	Firmicutes	Clostridia	Clostridiales	Syntrophomonadaceae	Dethiobacter	alkaliphilus
QV1.1A	contig_109	PROKKA_07200	methyltetrahydrofolate:corrinoid/iron-sulfur protein methyltransferase	K00548	Dethiobacter alkaliphilus	100	9.8433e-174	88.6364	Bacteria	Firmicutes	Clostridia	Clostridiales	Syntrophomonadaceae	Dethiobacter	alkaliphilus
QV1.1A	contig_109	PROKKA_07201	acetyl-CoA decarbonylase/synthase complex subunit delta	K00194	Dethiobacter alkaliphilus	99.3865	0	84.0491	Bacteria	Firmicutes	Clostridia	Clostridiales	Syntrophomonadaceae	Dethiobacter	alkaliphilus
QV1.1A	contig_109	PROKKA_07203	acetyl-CoA decarbonylase/synthase complex subunit gamma	K00197	Dethiobacter alkaliphilus	100	0	83.7472	Bacteria	Firmicutes	Clostridia	Clostridiales	Syntrophomonadaceae	Dethiobacter	alkaliphilus
QV1.1A	contig_109	PROKKA_07204	bifunctional acetyl-CoA decarbonylase/synthase complex subunit alpha/beta	K14138	Dethiobacter alkaliphilus	100	0	88.5832	Bacteria	Firmicutes	Clostridia	Clostridiales	Syntrophomonadaceae	Dethiobacter	alkaliphilus
QV1.1A	contig_109	PROKKA_07205	cobyrinic acid ac-diamide synthase	K07321	Dethiobacter alkaliphilus	99.6047	3.80195e-154	84.1897	Bacteria	Firmicutes	Clostridia	Clostridiales	Syntrophomonadaceae	Dethiobacter	alkaliphilus
QV1.1A	contig_109	PROKKA_07206	ATPase AAA-2 domain protein	K03696	Dethiobacter alkaliphilus AHT 1	99.3888	0	87.5306	Bacteria	Firmicutes	Clostridia	Clostridiales	Syntrophomonadaceae	Dethiobacter	alkaliphilus
QV1.1A	contig_109	PROKKA_07207	ATP:guanido phosphotransferase	K00936	Dethiobacter alkaliphilus	94.9438	0	73.5955	Bacteria	Firmicutes	Clostridia	Clostridiales	Syntrophomonadaceae	Dethiobacter	alkaliphilus
QV1.1A	contig_109	PROKKA_07209	transcriptional repressor, CtsR	K03708	Dethiobacter alkaliphilus AHT 1	99.3548	1.55047e-60	63.2258	Bacteria	Firmicutes	Clostridia	Clostridiales	Syntrophomonadaceae	Dethiobacter	alkaliphilus
QV1.1A	contig_109	PROKKA_07210	MgtC/SapB transporter	K07507	Dethiobacter alkaliphilus	99.5816	1.84658e-130	77.4059	Bacteria	Firmicutes	Clostridia	Clostridiales	Syntrophomonadaceae	Dethiobacter	alkaliphilus
QV1.1A	contig_109	PROKKA_07212	putative N-acetylmuramoyl-L-alanine amidase	K01447	Syntrophomonas wolfei	77	1.02394e-35	35	Bacteria	Firmicutes	Clostridia	Clostridiales	Syntrophomonadaceae	Syntrophomonas	wolfei
QV1.1A	contig_109	PROKKA_07215	putative amino acid aminotransferase	K00837	Acetohalobium arabaticum	98.2843	8.61284e-148	49.2647	Bacteria	Firmicutes	Clostridia	Halanaerobiales	Halobacteroidaceae	Acetohalobium	arabaticum
QV1.1A	contig_110	PROKKA_07217	acetoin utilization protein	K04766	Dethiobacter alkaliphilus	96.9697	2.44159e-95	58.8745	Bacteria	Firmicutes	Clostridia	Clostridiales	Syntrophomonadaceae	Dethiobacter	alkaliphilus
QV1.1A	contig_110	PROKKA_07218	asparagine synthase (glutamine-hydrolyzing)	K01953	Dethiobacter alkaliphilus	99.5798	3.44653e-126	71.4286	Bacteria	Firmicutes	Clostridia	Clostridiales	Syntrophomonadaceae	Dethiobacter	alkaliphilus
QV1.1A	contig_110	PROKKA_07219	Putative lipoprotein YerB precursor		Desulfuribacillus alkaliarsenatis	99.3658	0	63.4249	Bacteria	Firmicutes	Bacilli	Bacilliales		Desulfuribacillus	alkaliarsenatis
QV1.1A	contig_110	PROKKA_07220	hypothetical protein	K09811	Dethiobacter alkaliphilus	100	1.36331e-135	67.6871	Bacteria	Firmicutes	Clostridia	Clostridiales	Syntrophomonadaceae	Dethiobacter	alkaliphilus
QV1.1A	contig_110	PROKKA_07221	cell division ATP-binding protein FtsE	K09812	Desulfuribacillus alkaliarsenatis	95.8159	1.93885e-128	75.3138	Bacteria	Firmicutes	Bacilli	Bacilliales		Desulfuribacillus	alkaliarsenatis
QV1.1A	contig_110	PROKKA_07223	CoA-binding domain protein	K09181	Dethiobacter alkaliphilus	99.8599	0	65.9664	Bacteria	Firmicutes	Clostridia	Clostridiales	Syntrophomonadaceae	Dethiobacter	alkaliphilus
QV1.1A	contig_110	PROKKA_07225	flavocytochrome c	K00244	Dethiobacter alkaliphilus	96.1538	6.32826e-40	54.6154	Bacteria	Firmicutes	Clostridia	Clostridiales	Syntrophomonadaceae	Dethiobacter	alkaliphilus
QV1.1A	contig_110	PROKKA_07228	transcriptional regulator, Crp/Fnr family	K01420	Desulfitobacterium dehalogenans	98.6425	1.11591e-99	63.8009	Bacteria	Firmicutes	Clostridia	Clostridiales	Peptococcaceae	Desulfitobacterium	dehalogenans
QV1.1A	contig_110	PROKKA_07229	carbon monoxide dehydrogenase	K00198	Desulfitobacterium sp. PCE1	100	0	73.7008	Bacteria	Firmicutes	Clostridia	Clostridiales	Peptococcaceae	Desulfitobacterium
QV1.1A	contig_110	PROKKA_07231	hypothetical protein	K09760	Flavobacterium sp. CF136	103.922	4.55338e-161	52.3529	Bacteria	Bacteroidetes	Flavobacteria	Flavobacteriales	Flavobacteriaceae	Flavobacterium
QV1.1A	contig_110	PROKKA_07236	cell wall hydrolase/autolysin	K01448	Moorella sp. 60_41	86.5569	6.96337e-96	32.2359	Bacteria	Firmicutes	Clostridia	Thermoanaerobacterales	Thermoanaerobacteraceae	Moorella
QV1.1A	contig_110	PROKKA_07237	S-layer domain protein	K13735	Desulfotomaculum kuznetsovii DSM 6115	55.8187	1.43546e-127	26.7765	Bacteria	Firmicutes	Clostridia	Clostridiales	Peptococcaeae	Desulfotomaculum	kuznetsovii
QV1.1A	contig_110	PROKKA_07237	S-layer domain protein	K13735	Desulfotomaculum kuznetsovii DSM 6115	22.2451	2.03321e-07	7.20906	Bacteria	Firmicutes	Clostridia	Clostridiales	Peptococcaeae	Desulfotomaculum	kuznetsovii
QV1.1A	contig_110	PROKKA_07237	S-layer domain protein	K13735	Desulfotomaculum kuznetsovii DSM 6115	25.3347	9.0419e-07	7.31205	Bacteria	Firmicutes	Clostridia	Clostridiales	Peptococcaeae	Desulfotomaculum	kuznetsovii
QV1.1A	contig_131	PROKKA_07708	cell division FtsK/SpoIIIE	K03466	Dethiobacter alkaliphilus	99.6129	0	69.8065	Bacteria	Firmicutes	Clostridia	Clostridiales	Syntrophomonadaceae	Dethiobacter	alkaliphilus
QV1.1A	contig_131	PROKKA_07709	putative undecaprenol kinase	K06153	Dethiobacter alkaliphilus	100	2.67696e-129	69.084	Bacteria	Firmicutes	Clostridia	Clostridiales	Syntrophomonadaceae	Dethiobacter	alkaliphilus
QV1.1A	contig_131	PROKKA_07710	putative Na+/phosphate symporter	K03324	Dethiobacter alkaliphilus AHT 1	84.9398	4.26976e-89	51.8072	Bacteria	Firmicutes	Clostridia	Clostridiales	Syntrophomonadaceae	Dethiobacter	alkaliphilus
QV1.1A	contig_131	PROKKA_07711	hydrogenase (NiFe) small subunit HydA	K06282	Peptococcaceae bacterium BICA1-8	103.563	6.80333e-115	45.3682	Bacteria	Firmicutes	Clostridia	Clostridiales	Peptococcaceae
QV1.1A	contig_131	PROKKA_07712	[Ni/Fe] hydrogenase large subunit	K00533	Peptococcaceae bacterium BICA1-8	98.7152	1.61522e-165	49.6788	Bacteria	Firmicutes	Clostridia	Clostridiales	Peptococcaceae
QV1.1A	contig_131	PROKKA_07713	Ni/Fe-hydrogenase, b-type cytochrome subunit	K03620	Pelosinus fermentans	93.6364	2.4116e-18	27.7273	Bacteria	Firmicutes	Negativicutes	Selenomonadales	Veillonellaceae	Pelosinus	fermentans
QV1.1A	contig_131	PROKKA_07714	hydrogenase maturation protease	K01417	Clostridia bacterium 41_269	98.0645	5.24515e-18	33.5484	Bacteria	Firmicutes	Clostridia
QV1.1A	contig_131	PROKKA_07716	ATP-dependent Clp protease proteolytic subunit ClpP	K01358	Dethiobacter alkaliphilus	101.181	1.06006e-138	79.9213	Bacteria	Firmicutes	Clostridia	Clostridiales	Syntrophomonadaceae	Dethiobacter	alkaliphilus
QV1.1A	contig_131	PROKKA_07717	RNA-metabolising metallo-beta-lactamase	K12574	Dethiobacter alkaliphilus AHT 1	99.8239	0	80.6338	Bacteria	Firmicutes	Clostridia	Clostridiales	Syntrophomonadaceae	Dethiobacter	alkaliphilus
QV1.1A	contig_131	PROKKA_07718	dihydrodipicolinate synthase	K01714	Dethiobacter alkaliphilus	96.2585	1.34315e-141	67.6871	Bacteria	Firmicutes	Clostridia	Clostridiales	Syntrophomonadaceae	Dethiobacter	alkaliphilus
QV1.1A	contig_131	PROKKA_07719	dipicolinate synthase subunit B	K06411	Dethiobacter alkaliphilus	100	5.75926e-119	80.7882	Bacteria	Firmicutes	Clostridia	Clostridiales	Syntrophomonadaceae	Dethiobacter	alkaliphilus
QV1.1A	contig_131	PROKKA_07720	dipicolinate synthase subunit A	K06410	Dethiobacter alkaliphilus	100	6.4778e-106	54.0268	Bacteria	Firmicutes	Clostridia	Clostridiales	Syntrophomonadaceae	Dethiobacter	alkaliphilus
QV1.1A	contig_131	PROKKA_07724	deoxyuridine 5'-triphosphate nucleotidohydrolase Dut	K01520	Dethiobacter alkaliphilus	97.3333	1.26362e-70	70	Bacteria	Firmicutes	Clostridia	Clostridiales	Syntrophomonadaceae	Dethiobacter	alkaliphilus
QV1.1A	contig_131	PROKKA_07725	Vancomycin B-type resistance protein VanW		Dethiobacter alkaliphilus	100	2.22424e-121	64.8746	Bacteria	Firmicutes	Clostridia	Clostridiales	Syntrophomonadaceae	Dethiobacter	alkaliphilus
QV1.1A	contig_131	PROKKA_07726	polysaccharide deacetylase	K01463	Dethiobacter alkaliphilus	99.7059	4.31526e-131	57.0588	Bacteria	Firmicutes	Clostridia	Clostridiales	Syntrophomonadaceae	Dethiobacter	alkaliphilus
QV1.1A	contig_131	PROKKA_07727	polysaccharide deacetylase	K01463	Dethiobacter alkaliphilus	99.5868	3.68139e-126	68.595	Bacteria	Firmicutes	Clostridia	Clostridiales	Syntrophomonadaceae	Dethiobacter	alkaliphilus
QV1.1A	contig_131	PROKKA_07728	binding-protein-dependent transport systems inner membrane component	K02050	Dethiobacter alkaliphilus	100	1.45444e-148	76.0148	Bacteria	Firmicutes	Clostridia	Clostridiales	Syntrophomonadaceae	Dethiobacter	alkaliphilus
QV1.1A	contig_131	PROKKA_07729	ABC transporter related	K02049	Dethiobacter alkaliphilus	100	3.38925e-144	76.6537	Bacteria	Firmicutes	Clostridia	Clostridiales	Syntrophomonadaceae	Dethiobacter	alkaliphilus
QV1.1A	contig_135	PROKKA_07792	ribonucleoside-diphosphate reductase, adenosylcobalamin-dependent	K00525	Candidatus Desulforudis audaxviator	101.909	0	66.2727	Bacteria	Firmicutes	Clostridia	Clostridiales	Peptococcaceae	Desulforudis	audaxviator
QV1.1A	contig_135	PROKKA_07793	oxalate/formate antiporter (OxlT-2)	K08177	Kosmotoga arenicorallina	99.7573	1.78277e-123	45.6311	Bacteria	Thermotogae	Thermotogae	Kosmotogales	Kosmotogaceae	Kosmotoga	arenicorallina
QV1.1A	contig_135	PROKKA_07794	acetyl-coenzyme A synthetase	K01895	Candidatus Entotheonella sp. TSY1	99.684	0	59.0837	Bacteria	Tectomicrobia				Entotheonella
QV1.1A	contig_135	PROKKA_07795	methyltetrahydrofolate:corrinoid/iron-sulfur protein methyltransferase	K00548	Candidatus Desulforudis audaxviator	100	2.02142e-124	62.6712	Bacteria	Firmicutes	Clostridia	Clostridiales	Peptococcaceae	Desulforudis	audaxviator
QV1.1A	contig_135	PROKKA_07796	acetyl-CoA decarbonylase/synthase complex subunit delta	K00194	Candidatus Desulforudis audaxviator	100.68	2.73902e-98	48.6395	Bacteria	Firmicutes	Clostridia	Clostridiales	Peptococcaceae	Desulforudis	audaxviator
QV1.1A	contig_135	PROKKA_07797	acetyl-CoA decarbonylase/synthase complex subunit alpha	K00192	Candidatus Desulforudis audaxviator	100.13	0	70.5729	Bacteria	Firmicutes	Clostridia	Clostridiales	Peptococcaceae	Desulforudis	audaxviator
QV1.1A	contig_135	PROKKA_07798	CO dehydrogenase/acetyl-CoA synthase complex, epsilon subunit	K00195	Candidatus Desulforudis audaxviator	97.2973	3.57649e-89	66.4865	Bacteria	Firmicutes	Clostridia	Clostridiales	Peptococcaceae	Desulforudis	audaxviator
QV1.1A	contig_135	PROKKA_07799	acetyl-CoA decarbonylase/synthase complex subunit beta	K00193	Candidatus Desulforudis audaxviator	99.2405	0	63.2911	Bacteria	Firmicutes	Clostridia	Clostridiales	Peptococcaceae	Desulforudis	audaxviator
QV1.1A	contig_135	PROKKA_07800	acetyl-CoA decarbonylase/synthase complex subunit gamma	K00197	Candidatus Desulforudis audaxviator	98.8987	4.42252e-128	44.7137	Bacteria	Firmicutes	Clostridia	Clostridiales	Peptococcaceae	Desulforudis	audaxviator
QV1.1A	contig_135	PROKKA_07801	carbon-monoxide dehydrogenase, catalytic subunit	K00190	Dethiobacter alkaliphilus	71.8576	0	48.832	Bacteria	Firmicutes	Clostridia	Clostridiales	Syntrophomonadaceae	Dethiobacter	alkaliphilus
QV1.1A	contig_135	PROKKA_07802	hydroxylamine reductase	K00378	Dethiobacter alkaliphilus AHT 1	100	0	77.6952	Bacteria	Firmicutes	Clostridia	Clostridiales	Syntrophomonadaceae	Dethiobacter	alkaliphilus
QV1.1A	contig_171	PROKKA_08438	sigma 54 modulation protein/ribosomal protein S30EA	K05808	Comamonadaceae bacterium B1	100	1.25954e-70	95.4545	Bacteria	Proteobacteria	Betaproteobacteria	Burkholderiales	Comamonadaceae	Serpentinomonas		B1
QV1.1A	contig_171	PROKKA_08439	magnesium and cobalt transport protein CorA	K03284	Comamonadaceae bacterium A1	100	0	99.3902	Bacteria	Proteobacteria	Betaproteobacteria	Burkholderiales	Comamonadaceae	Serpentinomonas		A1
QV1.1A	contig_171	PROKKA_08440	5'-methylthioadenosine/S-adenosylhomocysteine nucleosidase	K01243	Comamonadaceae bacterium A1	100	6.37123e-178	99.2032	Bacteria	Proteobacteria	Betaproteobacteria	Burkholderiales	Comamonadaceae	Serpentinomonas		A1
QV1.1A	contig_171	PROKKA_08441	AMP-dependent synthetase and ligase	K01897	Comamonadaceae bacterium A1	100	0	97.5177	Bacteria	Proteobacteria	Betaproteobacteria	Burkholderiales	Comamonadaceae	Serpentinomonas		A1
QV1.1A	contig_171	PROKKA_08442	hypothetical protein	K07402	Comamonadaceae bacterium A1	100	0	99.6997	Bacteria	Proteobacteria	Betaproteobacteria	Burkholderiales	Comamonadaceae	Serpentinomonas		A1
QV1.1A	contig_171	PROKKA_08444	xanthine dehydrogenase subunit B	K00087	Comamonadaceae bacterium A1	100	3.85378e-153	92.2747	Bacteria	Proteobacteria	Betaproteobacteria	Burkholderiales	Comamonadaceae	Serpentinomonas		A1
QV1.1A	contig_171	PROKKA_08445	hypothetical protein	K07402	Comamonadaceae bacterium A1	100	0	93.2927	Bacteria	Proteobacteria	Betaproteobacteria	Burkholderiales	Comamonadaceae	Serpentinomonas		A1
QV1.1A	contig_171	PROKKA_08447	putative oxidoreductase	K00540	Comamonadaceae bacterium A1	100	0	99.6774	Bacteria	Proteobacteria	Betaproteobacteria	Burkholderiales	Comamonadaceae	Serpentinomonas		A1
QV1.1A	contig_171	PROKKA_08448	putative carbon monoxide dehydrogenase, CoxG subunit	K09386	Comamonadaceae bacterium A1	100	1.00837e-148	100	Bacteria	Proteobacteria	Betaproteobacteria	Burkholderiales	Comamonadaceae	Serpentinomonas		A1
QV1.1A	contig_171	PROKKA_08449	carbon monoxide dehydrogenase, large subunit apoprotein	K03520	Comamonadaceae bacterium A1	100	0	100	Bacteria	Proteobacteria	Betaproteobacteria	Burkholderiales	Comamonadaceae	Serpentinomonas		A1
QV1.1A	contig_171	PROKKA_08450	carbon monoxide dehydrogenase, small subunit	K03518	Comamonadaceae bacterium A1	100	3.89904e-116	100	Bacteria	Proteobacteria	Betaproteobacteria	Burkholderiales	Comamonadaceae	Serpentinomonas		A1
QV1.1A	contig_171	PROKKA_08451	carbon monoxide dehydrogenase, medium subunit	K03519	Comamonadaceae bacterium A1	100	0	99.6516	Bacteria	Proteobacteria	Betaproteobacteria	Burkholderiales	Comamonadaceae	Serpentinomonas		A1
QV1.1A	contig_171	PROKKA_08452	DNA-binding response regulator	K07705	Comamonadaceae bacterium A1	100	0	100	Bacteria	Proteobacteria	Betaproteobacteria	Burkholderiales	Comamonadaceae	Serpentinomonas		A1
QV1.1A	contig_178	PROKKA_08546	hydrogenase expression/formation protein HypE	K04655	Dethiobacter alkaliphilus	100	3.42555e-144	60.3604	Bacteria	Firmicutes	Clostridia	Clostridiales	Syntrophomonadaceae	Dethiobacter	alkaliphilus
QV1.1A	contig_178	PROKKA_08547	hydrogenase expression/formation protein HypD	K04654	Dethiobacter alkaliphilus	96.1326	1.36306e-125	53.0387	Bacteria	Firmicutes	Clostridia	Clostridiales	Syntrophomonadaceae	Dethiobacter	alkaliphilus
QV1.1A	contig_178	PROKKA_08548	hydrogenase assembly chaperone HypC/HupF	K04653	Dethiobacter alkaliphilus	93.1507	6.78134e-21	57.5342	Bacteria	Firmicutes	Clostridia	Clostridiales	Syntrophomonadaceae	Dethiobacter	alkaliphilus
QV1.1A	contig_178	PROKKA_08549	(NiFe) hydrogenase maturation protein HypF	K04656	Dethiobacter alkaliphilus	98.4334	0	56.7885	Bacteria	Firmicutes	Clostridia	Clostridiales	Syntrophomonadaceae	Dethiobacter	alkaliphilus
QV1.1A	contig_178	PROKKA_08550	hydrogenase accessory protein HypB	K04652	Dethiobacter alkaliphilus	98.7013	6.41702e-99	63.2035	Bacteria	Firmicutes	Clostridia	Clostridiales	Syntrophomonadaceae	Dethiobacter	alkaliphilus
QV1.1A	contig_178	PROKKA_08551	hydrogenase expression/synthesis, HypA	K04651	Candidatus Desulforudis audaxviator	100	2.48923e-21	41.6667	Bacteria	Firmicutes	Clostridia	Clostridiales	Peptococcaceae	Desulforudis	audaxviator
QV1.1A	contig_178	PROKKA_08552	hydrogenase maturation protease	K08567	Dethiobacter alkaliphilus	87.0968	1.36657e-25	34.8387	Bacteria	Firmicutes	Clostridia	Clostridiales	Syntrophomonadaceae	Dethiobacter	alkaliphilus
QV1.1A	contig_178	PROKKA_08553	hydrogenase/sulfur reductase, alpha subunit	K00436	Dethiobacter alkaliphilus	99.7664	0	75.4673	Bacteria	Firmicutes	Clostridia	Clostridiales	Syntrophomonadaceae	Dethiobacter	alkaliphilus
QV1.1A	contig_178	PROKKA_08554	hydrogenase	K05912	Dethiobacter alkaliphilus	98.419	6.83482e-123	70.751	Bacteria	Firmicutes	Clostridia	Clostridiales	Syntrophomonadaceae	Dethiobacter	alkaliphilus
QV1.1A	contig_178	PROKKA_08555	hydrogenase/sulfur reductase, gamma subunit	K00529	Dethiobacter alkaliphilus	100	1.27285e-136	65.1246	Bacteria	Firmicutes	Clostridia	Clostridiales	Syntrophomonadaceae	Dethiobacter	alkaliphilus
QV1.1A	contig_178	PROKKA_08556	hydrogenase (cytochrome-c3 hydrogenase beta chain)	K00437	Dethiobacter alkaliphilus	97.2527	0	66.7582	Bacteria	Firmicutes	Clostridia	Clostridiales	Syntrophomonadaceae	Dethiobacter	alkaliphilus
QV1.1A	contig_178	PROKKA_08558	argininosuccinate lyase	K01755	Dethiobacter alkaliphilus	99.1285	0	80.1743	Bacteria	Firmicutes	Clostridia	Clostridiales	Syntrophomonadaceae	Dethiobacter	alkaliphilus
QV1.1A	contig_178	PROKKA_08559	argininosuccinate synthase	K01940	Dethiobacter alkaliphilus	99.7506	0	87.7805	Bacteria	Firmicutes	Clostridia	Clostridiales	Syntrophomonadaceae	Dethiobacter	alkaliphilus
QV1.1A	contig_216	PROKKA_09070	cobyrinic acid a,c-diamide synthase	K02224	Desulfotomaculum thermocisternum	96.6597	0	56.1587	Bacteria	Firmicutes	Clostridia	Clostridiales	Peptococcaeae	Desulfotomaculum	thermocisternum
QV1.1A	contig_216	PROKKA_09071	hydrogensulfite reductase	K11181	Moorella mulderi	97.6331	1.61824e-126	52.071	Bacteria	Firmicutes	Clostridia	Thermoanaerobacterales	Thermoanaerobacteraceae	Moorella	mulderi
QV1.1A	contig_216	PROKKA_09072	hydrogensulfite reductase	K11180	Moorella thermoacetica	94.5652	7.29947e-145	55.163	Bacteria	Firmicutes	Clostridia	Thermoanaerobacterales	Thermoanaerobacteraceae	Moorella	thermoacetica
QV1.1A	contig_216	PROKKA_09073	acetoin utilization protein	K04766	Clostridiales bacterium PH28_bin88	90.0901	3.97055e-84	50.9009	Bacteria	Firmicutes	Clostridia	Clostridiales
QV1.1A	contig_216	PROKKA_09074	phosphate ABC transporter, ATPase subunit	K02036	Alicyclobacillus mali	100	1.51397e-108	59.127	Bacteria	Firmicutes	Bacilli	Bacilliales	Alicyclobacillaceae	Alicyclobacillus	mali
QV1.1A	contig_216	PROKKA_09075	phosphate ABC transporter, inner membrane subunit PstA	K02038	Kyrpidia tusciae DSM 2912	96.8085	4.9128e-75	41.1348	Bacteria	Firmicutes	Bacilli	Bacilliales	Alicyclobacillaceae	Kyrpidia	tusciae
QV1.1A	contig_216	PROKKA_09076	phosphate ABC transporter, inner membrane subunit PstC	K02037	Moorella sp. 60_41	85.2564	2.67402e-92	51.2821	Bacteria	Firmicutes	Clostridia	Thermoanaerobacterales	Thermoanaerobacteraceae	Moorella
QV1.1A	contig_216	PROKKA_09077	phosphate ABC transporter substrate-binding protein, PhoT family	K02040	Moorella glycerini	67.6529	4.30049e-109	34.714	Bacteria	Firmicutes	Clostridia	Thermoanaerobacterales	Thermoanaerobacteraceae	Moorella	glycerini
QV1.1A	contig_216	PROKKA_09079	heavy metal translocating P-type ATPase	K01534	Methanobacterium sp. A39	96.7136	0	51.0172	Archaea	Euryarchaeota	Methanobacteria	Methanobacteriales	Methanobacteriaceae	Methanobacterium
QV1.1A	contig_230	PROKKA_09256	hydrogenase expression/formation protein HypE	K04655	Dethiobacter alkaliphilus	100	1.20464e-143	60.961	Bacteria	Firmicutes	Clostridia	Clostridiales	Syntrophomonadaceae	Dethiobacter	alkaliphilus
QV1.1A	contig_230	PROKKA_09257	hydrogenase formation HypD protein	K04654	Dethiobacter alkaliphilus	96.6851	1.77737e-130	54.6961	Bacteria	Firmicutes	Clostridia	Clostridiales	Syntrophomonadaceae	Dethiobacter	alkaliphilus
QV1.1A	contig_230	PROKKA_09258	hydrogenase assembly chaperone HypC/HupF	K04653	Dethiobacter alkaliphilus	93.1507	5.56889e-20	56.1644	Bacteria	Firmicutes	Clostridia	Clostridiales	Syntrophomonadaceae	Dethiobacter	alkaliphilus
QV1.1A	contig_230	PROKKA_09259	(NiFe) hydrogenase maturation protein HypF	K04656	Dethiobacter alkaliphilus	97.6501	0	57.1802	Bacteria	Firmicutes	Clostridia	Clostridiales	Syntrophomonadaceae	Dethiobacter	alkaliphilus
QV1.1A	contig_230	PROKKA_09260	hydrogenase accessory protein HypB	K04652	Dethiobacter alkaliphilus	96.4444	5.2894e-90	60	Bacteria	Firmicutes	Clostridia	Clostridiales	Syntrophomonadaceae	Dethiobacter	alkaliphilus
QV1.1A	contig_230	PROKKA_09261	hydrogenase expression/synthesis, HypA	K04651	Candidatus Desulforudis audaxviator	99.1803	8.51506e-20	40.9836	Bacteria	Firmicutes	Clostridia	Clostridiales	Peptococcaceae	Desulforudis	audaxviator
QV1.1A	contig_230	PROKKA_09262	hydrogenase maturation protease	K08567	Dethiobacter alkaliphilus	87.0968	1.16364e-27	38.0645	Bacteria	Firmicutes	Clostridia	Clostridiales	Syntrophomonadaceae	Dethiobacter	alkaliphilus
QV1.1A	contig_230	PROKKA_09263	hydrogenase/sulfur reductase, alpha subunit	K00436	Dethiobacter alkaliphilus	99.3023	0	73.7209	Bacteria	Firmicutes	Clostridia	Clostridiales	Syntrophomonadaceae	Dethiobacter	alkaliphilus
QV1.1A	contig_230	PROKKA_09264	hydrogenase	K05912	Dethiobacter alkaliphilus	98.419	9.62654e-124	71.9368	Bacteria	Firmicutes	Clostridia	Clostridiales	Syntrophomonadaceae	Dethiobacter	alkaliphilus
QV1.1A	contig_230	PROKKA_09265	hydrogenase/sulfur reductase, gamma subunit	K00529	Dethiobacter alkaliphilus	96.5636	5.792e-136	62.543	Bacteria	Firmicutes	Clostridia	Clostridiales	Syntrophomonadaceae	Dethiobacter	alkaliphilus
QV1.1A	contig_230	PROKKA_09266	hydrogenase (cytochrome-c3 hydrogenase beta chain)	K00437	Dethiobacter alkaliphilus	97.2527	0	67.5824	Bacteria	Firmicutes	Clostridia	Clostridiales	Syntrophomonadaceae	Dethiobacter	alkaliphilus
QV1.1A	contig_248	PROKKA_09467	major intrinsic protein	K06188	Acidobacteria bacterium Mor1	99.5671	3.82425e-96	64.0693	Bacteria	Acidobacterium
QV1.1A	contig_248	PROKKA_09468	FAD-dependent pyridine nucleotide-disulphide oxidoreductase	K03388	Clostridium sp. Bc-iso-3	100	5.69655e-49	78.3505	Bacteria	Firmicutes	Clostridia	Clostridiales	Clostridiaceae	Clostridium
QV1.1A	contig_248	PROKKA_09469	CO dehydrogenase/acetyl-CoA synthase gamma subunit (corrinoid Fe-S protein)-like protein	K00197	Clostridium sp. Bc-iso-3	87.6011	0	70.8895	Bacteria	Firmicutes	Clostridia	Clostridiales	Clostridiaceae	Clostridium
QV1.1A	contig_248	PROKKA_09470	transcriptional regulator, ArsR family	K03892	Clostridiales	99.1071	5.04628e-60	81.25	Bacteria	Firmicutes	Clostridia	Clostridiales
QV1.1A	contig_248	PROKKA_09471	nitrilase/cyanide hydratase and apolipoprotein N-acyltransferase	K08590	Caldilinea aerophila	95.509	1.57389e-50	34.7305	Bacteria	Chloroflexi	Caldilineae	Caldilineales	Caldilineaceae	Caldilinea	aerophila
QV1.1A	contig_248	PROKKA_09475	ABC transporter related	K01990	Dethiobacter alkaliphilus	98.3498	9.00071e-141	62.3762	Bacteria	Firmicutes	Clostridia	Clostridiales	Syntrophomonadaceae	Dethiobacter	alkaliphilus
QV1.1A	contig_248	PROKKA_09476	transcriptional regulator, GntR family	K07979	Dethiobacter alkaliphilus	97.6744	1.72626e-56	63.5659	Bacteria	Firmicutes	Clostridia	Clostridiales	Syntrophomonadaceae	Dethiobacter	alkaliphilus
QV1.1A	contig_277	PROKKA_09756	peptidase T	K01269	Dethiobacter alkaliphilus	100	1.28073e-180	70.7317	Bacteria	Firmicutes	Clostridia	Clostridiales	Syntrophomonadaceae	Dethiobacter	alkaliphilus
QV1.1A	contig_277	PROKKA_09760	small, acid-soluble spore proteins, alpha/be	K06421	Dethiobacter alkaliphilus AHT 1	96.1039	2.39249e-41	88.3117	Bacteria	Firmicutes	Clostridia	Clostridiales	Syntrophomonadaceae	Dethiobacter	alkaliphilus
QV1.1A	contig_277	PROKKA_09761	carbon-monoxide dehydrogenase catalytic subunit	K00198	Carboxydothermus pertinax	100	0	72.7129	Bacteria	Firmicutes	Clostridia	Clostridiales	Peptococcaeae	Carboxydothermus	pertinax
QV1.1A	contig_277	PROKKA_09762	methyltransferase	K00599	Dethiobacter alkaliphilus	100	8.19018e-66	56.4103	Bacteria	Firmicutes	Clostridia	Clostridiales	Syntrophomonadaceae	Dethiobacter	alkaliphilus
QV1.1A	contig_277	PROKKA_09763	phosphopantetheine adenylyltransferase	K00954	Dethiobacter alkaliphilus	97.6048	1.5918e-98	79.0419	Bacteria	Firmicutes	Clostridia	Clostridiales	Syntrophomonadaceae	Dethiobacter	alkaliphilus
QV1.1A	contig_277	PROKKA_09764	Sporulation integral membrane protein YlbJ		Dethiobacter alkaliphilus	97.555	0	74.0831	Bacteria	Firmicutes	Clostridia	Clostridiales	Syntrophomonadaceae	Dethiobacter	alkaliphilus
QV1.1A	contig_277	PROKKA_09765	PDZ/DHR/GLGF domain protein	K07177	Dethiobacter alkaliphilus	98.1982	1.64288e-153	65.4655	Bacteria	Firmicutes	Clostridia	Clostridiales	Syntrophomonadaceae	Dethiobacter	alkaliphilus
QV1.1A	contig_277	PROKKA_09767	ribosomal protein L32	K02911	Dethiobacter alkaliphilus AHT 1	100	1.65458e-32	94.8276	Bacteria	Firmicutes	Clostridia	Clostridiales	Syntrophomonadaceae	Dethiobacter	alkaliphilus
QV1.1A	contig_311	PROKKA_10075	chromosome partitioning protein, ParB family	K03497	Desulfotomaculum intricatum	100	0	91.6933	Bacteria	Firmicutes	Clostridia	Clostridiales	Peptococcaeae	Desulfotomaculum	intricatum
QV1.1A	contig_311	PROKKA_10077	DNA replication protein DnaC	K02315	Desulfotomaculum intricatum	100	4.87901e-171	91.9679	Bacteria	Firmicutes	Clostridia	Clostridiales	Peptococcaeae	Desulfotomaculum	intricatum
QV1.1A	contig_311	PROKKA_10078	carbon-monoxide dehydrogenase, catalytic subunit	K00198	Thermotalea metallivorans	100.141	0	86.8829	Bacteria	Firmicutes	Clostridia	Clostridiales	Clostridiaceae	Thermotalea	metallivorans
QV1.1A	contig_396	PROKKA_10665	carbon-monoxide dehydrogenase, catalytic subunit	K00198	Dethiobacter alkaliphilus	99.859	0	87.8702	Bacteria	Firmicutes	Clostridia	Clostridiales	Syntrophomonadaceae	Dethiobacter	alkaliphilus
QV1.1A	contig_670	PROKKA_11993	NAD-reducing hydrogenase diaphorase moiety large subunit	K00436	Comamonadaceae bacterium B1	100	0	99.0083	Bacteria	Proteobacteria	Betaproteobacteria	Burkholderiales	Comamonadaceae	Serpentinomonas		B1
QV1.1A	contig_670	PROKKA_11994	ferredoxin	K00436	Comamonadaceae bacterium B1	100	2.86032e-174	97.5	Bacteria	Proteobacteria	Betaproteobacteria	Burkholderiales	Comamonadaceae	Serpentinomonas		B1
QV1.1A	contig_670	PROKKA_11995	NADH ubiquinone oxidoreductase, 20 kDa subunit	K00436	Comamonadaceae bacterium B1	100	3.39218e-151	97.6415	Bacteria	Proteobacteria	Betaproteobacteria	Burkholderiales	Comamonadaceae	Serpentinomonas		B1
QV1.1A	contig_867	PROKKA_12674	ribulose bisophosphate carboxylase	K01601	Comamonadaceae bacterium B1	100	0	98.9429	Bacteria	Proteobacteria	Betaproteobacteria	Burkholderiales	Comamonadaceae	Serpentinomonas		B1
QV1.1A	contig_867	PROKKA_12675	LysR family transcriptional regulator	K03576	Comamonadaceae bacterium B1	100	0	98.4076	Bacteria	Proteobacteria	Betaproteobacteria	Burkholderiales	Comamonadaceae	Serpentinomonas		B1
QV1.1A	contig_1161	PROKKA_13467	respiratory-chain NADH dehydrogenase domain-containing protein	K00436	unclassified Comamonadaceae	100	2.95477e-119	100	Bacteria	Proteobacteria	Betaproteobacteria	Burkholderiales	Comamonadaceae
QV1.1A	contig_1161	PROKKA_13468	ferredoxin	K00436	unclassified Comamonadaceae	100	1.96343e-176	100	Bacteria	Proteobacteria	Betaproteobacteria	Burkholderiales	Comamonadaceae
QV1.1A	contig_1161	PROKKA_13469	NADH ubiquinone oxidoreductase, 20 kDa subunit	K00436	Comamonadaceae bacterium B1	100	2.3148e-142	91.9811	Bacteria	Proteobacteria	Betaproteobacteria	Burkholderiales	Comamonadaceae	Serpentinomonas		B1
QV1.1A	contig_1547	PROKKA_14298	respiratory-chain NADH dehydrogenase domain-containing protein	K00436	Comamonadaceae bacterium B1	74.6835	1.42973e-65	67.0886	Bacteria	Proteobacteria	Betaproteobacteria	Burkholderiales	Comamonadaceae	Serpentinomonas		B1
QV1.1A	contig_3624	PROKKA_16680	NAD-reducing hydrogenase moiety large subunit	K00436	Comamonadaceae bacterium B1	100	5.68031e-34	96.8254	Bacteria	Proteobacteria	Betaproteobacteria	Burkholderiales	Comamonadaceae	Serpentinomonas		B1
QV1.1A	contig_4021	PROKKA_16898	nickel-dependent hydrogenase, large subunit	K00436	Comamonadaceae bacterium BICA1-1	100	1.79498e-35	93.6508	Bacteria	Proteobacteria	Betaproteobacteria	Burkholderiales	Comamonadaceae
CSW1.3A	contig_0	PROKKA_00003	positive regulator of sigma(E) RseC/MucC	K03803	Acidaminococcus sp. CAG:917	90	0.00132856	28.1818	Bacteria	Firmicutes	Negativicutes	Selenomonadales	Acidaminococcaceae	Acidaminococcus
CSW1.3A	contig_0	PROKKA_00004	thioredoxin	K03671	Melioribacter roseus	98.1481	1.63304e-37	54.6296	Bacteria	Ignavibacteriae	Ignavibacteria	Ignavibacteriales	Melioribacteraceae	Melioribacter	roseus
CSW1.3A	contig_0	PROKKA_00005	threonine aldolase	K01620	Bacillus sp. SG-1	98.8372	1.44234e-130	54.3605	Bacteria	Firmicutes	Bacilli	Bacilliales	Bacillaceae	Bacillus
CSW1.3A	contig_0	PROKKA_00006	putative tRNA (5-methylaminomethyl-2-thiouridylate)-methyltransferase	K00566	Peptostreptococcaceae bacterium VA2	100.282	6.02281e-123	50.9859	Bacteria	Firmicutes	Clostridia	Clostridiales	Peptostreptococcaceae
CSW1.3A	contig_0	PROKKA_00010	macrolide ABC transporter ATP-binding protein	K05685	Gemmata obscuriglobus	41.3502	7.96127e-05	12.0253	Bacteria	Planctomycetes	Planctomycetacia	Planctomycetales	Planctomycetaceae	Gemmata	obscuriglobus
CSW1.3A	contig_0	PROKKA_00011	lipoprotein transporter ATP-binding subunit	K09810	Bellilinea caldifistulae	98.6667	2.25317e-77	52.4444	Bacteria	Chloroflexi	Anaerolineae	Anaerolineales	Anaerolineaceae	Bellilinea	caldifistulae
CSW1.3A	contig_0	PROKKA_00014	alanyl-tRNA synthetase	K01872	Firmicutes bacterium MLFW-2	100.344	0	52.9817	Bacteria	Firmicutes
CSW1.3A	contig_0	PROKKA_00016	4Fe-4S ferredoxin iron-sulfur-binding domain-containing protein	K00176	Desulfovirgula thermocuniculi	97.7564	1.08744e-111	55.7692	Bacteria	Firmicutes	Clostridia	Thermoanaerobacterales	Thermoanaerobacteraceae	Desulfovirgula	thermocuniculi
CSW1.3A	contig_0	PROKKA_00017	Holliday junction resolvase	K07447	Caloranaerobacter sp. TR13	96.2963	9.72758e-43	50.3704	Bacteria	Firmicutes	Clostridia	Clostridiales	Clostridiaceae	Caloranaerobacter
CSW1.3A	contig_0	PROKKA_00020	peptidase U32	K08303	Selenomonas flueggei	99.5025	3.67317e-156	55.4726	Bacteria	Firmicutes	Negativicutes	Selenomonadales	Veillonellaceae	Selenomonas	flueggei
CSW1.3A	contig_0	PROKKA_00021	oligopeptide ABC transporter substrate-binding protein	K02035	Clostridia bacterium BRH_c25	100.126	4.17194e-160	33.7957	Bacteria	Firmicutes	Clostridia
CSW1.3A	contig_0	PROKKA_00022	oligopeptide ABC transporter substrate-binding protein	K02035	Clostridia bacterium BRH_c25	97.6485	1.79576e-162	32.1782	Bacteria	Firmicutes	Clostridia
CSW1.3A	contig_0	PROKKA_00023	FliA/WhiG family RNA polymerase sigma factor	K03091	Thermincola ferriacetica	90.6383	6.92081e-87	55.7447	Bacteria	Firmicutes	Clostridia	Clostridiales	Peptococcaceae	Thermincola
CSW1.3A	contig_0	PROKKA_00024	hydrolase, HAD family	K07025	Clostridium aceticum	95.7576	4.12832e-55	51.5152	Bacteria	Firmicutes	Clostridia	Clostridiales	Clostridiaceae	Clostridium	aceticum
CSW1.3A	contig_0	PROKKA_00027	type II secretion system protein E (GspE)	K02652	Thermosinus carboxydivorans	102.214	1.85938e-180	49.0775	Bacteria	Firmicutes	Clostridia	Clostridiales	Acidaminococcaceae	Thermosinus	carboxydivorans
CSW1.3A	contig_0	PROKKA_00028	twitching motility protein	K02669	Clostridium aceticum	96.338	7.97182e-148	57.1831	Bacteria	Firmicutes	Clostridia	Clostridiales	Clostridiaceae	Clostridium	aceticum
CSW1.3A	contig_0	PROKKA_00029	type II secretion system protein	K02653	Thermoanaerobacter ethanolicus	100	1.35221e-115	41.0758	Bacteria	Firmicutes	Clostridia	Thermoanaerobacterales	Thermoanaerobacteraceae	Thermoanaerobacter	ethanolicus
CSW1.3A	contig_0	PROKKA_00030	hypothetical protein	K02650	Thermoanaerobacter thermocopriae	45.4545	1.34217e-17	26.5734	Bacteria	Firmicutes	Clostridia	Thermoanaerobacterales	Thermoanaerobacteraceae	Thermoanaerobacter	thermocopriae
CSW1.3A	contig_0	PROKKA_00031	prepilin peptidase	K02654	Desulfotomaculum nigrificans	99.5885	4.28845e-61	46.5021	Bacteria	Firmicutes	Clostridia	Clostridiales	Peptococcaeae	Desulfotomaculum	nigrificans
CSW1.3A	contig_0	PROKKA_00035	type IV pilus assembly protein PilM	K02662	Acetohalobium arabaticum	71.3439	1.2563e-38	20.5534	Bacteria	Firmicutes	Clostridia	Halanaerobiales	Halobacteroidaceae	Acetohalobium	arabaticum
CSW1.3A	contig_0	PROKKA_00036	periplasmic sensor signal transduction histidine kinase	K02663	Sulfuricaulis limicola	109.827	1.27292e-08	32.3699	Bacteria	Proteobacteria	Gammaproteobacteria	Acidiferrobacterales	Acidiferrobacteraceae	Sulfuricaulis	limicola
CSW1.3A	contig_0	PROKKA_00038	FimT	K08084	Peptococcaceae bacterium BRH_c8a	101.282	3.11413e-12	32.6923	Bacteria	Firmicutes	Clostridia	Clostridiales	Peptococcaceae
CSW1.3A	contig_0	PROKKA_00039	shikimate kinase	K00891	Vulcanibacillus modesticaldus	94.8864	6.27873e-37	42.0455	Bacteria	Firmicutes	Bacilli	Bacillales	Bacillaceae	Vulcanibacillus	modesticaldus
CSW1.3A	contig_0	PROKKA_00040	Xaa-Pro dipeptidase	K01271	Desulfitobacterium metallireducens	100	3.21515e-132	54.3909	Bacteria	Firmicutes	Clostridia	Clostridiales	Peptococcaceae	Desulfitobacterium	metallireducens
CSW1.3A	contig_0	PROKKA_00041	translation elongation factor P (EF-P)	K02356	Dethiobacter alkaliphilus	100	1.84049e-86	64.3243	Bacteria	Firmicutes	Clostridia	Clostridiales	Syntrophomonadaceae	Dethiobacter	alkaliphilus
CSW1.3A	contig_0	PROKKA_00043	CoA-binding domain protein	K01926	Acetohalobium arabaticum	94.2584	7.58058e-68	47.3684	Bacteria	Firmicutes	Clostridia	Halanaerobiales	Halobacteroidaceae	Acetohalobium	arabaticum
CSW1.3A	contig_0	PROKKA_00045	NADH dehydrogenase (quinone)	K00335	Caldisalinibacter kiritimatiensis	99.8322	0	68.9597	Bacteria	Firmicutes	Clostridia	Clostridiales	Clostridiaceae	Caldisalinibacter	kiritimatiensis
CSW1.3A	contig_0	PROKKA_00046	hydrogenase	K00336	Caldicoprobacter oshimai	100.871	0	58.3624	Bacteria	Firmicutes	Clostridia	Clostridiales	Caldicoprobacteraceae	Caldicoprobacter	oshimai
CSW1.3A	contig_0	PROKKA_00047	NADH dehydrogenase (ubiquinone) 24 kDa subunit	K00334	Halobacteroidaceae bacterium T328-2	92.0904	6.182e-64	55.3672	Bacteria	Firmicutes	Clostridia	Halanaerobiales	Halobacteroidaceae
CSW1.3A	contig_0	PROKKA_00048	hydrogenase large subunit	K00336	Clostridium	87.234	5.66472e-19	40.4255	Bacteria	Firmicutes	Clostridia	Clostridiales	Clostridiaceae	Clostridium
CSW1.3A	contig_0	PROKKA_00049	hydrogenase large subunit domain protein	K00533	Thermoanaerobacter	105.926	2.60581e-125	43.7037	Bacteria	Firmicutes	Clostridia	Thermoanaerobacterales	Thermoanaerobacteraceae	Thermoanaerobacter
CSW1.3A	contig_0	PROKKA_00051	hypothetical protein	K06390	Pelotomaculum thermopropionicum SI	100.334	1.55244e-87	51.1706	Bacteria	Firmicutes	Clostridia	Clostridiales	Peptococcaceae	Pelotomaculum	thermopropionicum
CSW1.3A	contig_0	PROKKA_00052	stage III sporulation protein SpoAB	K06391	Desulfotomaculum sp. LMa1	100	1.93386e-28	37.4269	Bacteria	Firmicutes	Clostridia	Clostridiales	Peptococcaeae	Desulfotomaculum
CSW1.3A	contig_0	PROKKA_00054	stage III sporulation protein AD	K06393	Bacillaceae	100	1.07808e-33	44.5312	Bacteria	Firmicutes	Bacilli	Bacilliales	Bacillaceae
CSW1.3A	contig_0	PROKKA_00055	stage III sporulation protein AE	K06394	Desulfotomaculum hydrothermale Lam5 = DSM 18033	100.254	7.28149e-86	40.9669	Bacteria	Firmicutes	Clostridia	Clostridiales	Peptococcaeae	Desulfotomaculum	hydrothermales
CSW1.3A	contig_0	PROKKA_00057	stage III sporulation protein AG	K06396	Caldisalinibacter kiritimatiensis	97.8378	5.46427e-19	29.1892	Bacteria	Firmicutes	Clostridia	Clostridiales	Clostridiaceae	Caldisalinibacter	kiritimatiensis
CSW1.3A	contig_0	PROKKA_00058	hypothetical protein	K06397	Clostridiales bacterium DRI-13	77.0588	3.07576e-17	24.7059	Bacteria	Firmicutes	Clostridia	Clostridiales
CSW1.3A	contig_0	PROKKA_00062	transcription antitermination factor NusB	K03625	Bacillus vireti	97.1014	1.56793e-33	44.2029	Bacteria	Firmicutes	Bacilli	Bacilliales	Bacillaceae	Bacillus	vireti
CSW1.3A	contig_0	PROKKA_00063	peptidase M22 glycoprotease	K01409	Aneurinibacillus sp. XH2	95.7055	2.25546e-82	43.5583	Bacteria	Firmicutes	Bacilli	Bacilliales	Paenibacillaceae	Aneurinibacillus
CSW1.3A	contig_0	PROKKA_00064	bifunctional 5,10-methylene-tetrahydrofolate dehydrogenase/5,10-methylene-tetrahydrofolate cyclohydrolase	K01491	Paenibacillus sp. A9	100.358	4.54129e-107	56.2724	Bacteria	Firmicutes	Bacilli	Bacilliales	Paenibacillaceae	Paenibacillus
CSW1.3A	contig_0	PROKKA_00065	exodeoxyribonuclease VII, large subunit	K03601	Desulfotomaculum hydrothermale	95.8937	1.48658e-135	49.7585	Bacteria	Firmicutes	Clostridia	Clostridiales	Peptococcaeae	Desulfotomaculum	hydrothermales
CSW1.3A	contig_0	PROKKA_00066	exodeoxyribonuclease VII, small subunit	K03602	Alteromonadaceae bacterium Bs12	97.1014	6.31538e-11	44.9275	Bacteria	Proteobacteria	Gammaproteobacteria	Alteromonadales	Alteromonadaceae
CSW1.3A	contig_0	PROKKA_00067	geranylgeranyl pyrophosphate synthase	K13789	Pelotomaculum thermopropionicum SI	102.827	1.21536e-91	53.7102	Bacteria	Firmicutes	Clostridia	Clostridiales	Peptococcaceae	Pelotomaculum	thermopropionicum
CSW1.3A	contig_0	PROKKA_00068	acid phosphatase/vanadium-dependent haloperoxidase related protein	K09775	Oceanithermus profundus	94.5946	1.49273e-38	48.6486	Bacteria	Deinococcus-Thermus	Deinococci	Thermales	Thermaceae	Oceanithermus	profundus
CSW1.3A	contig_0	PROKKA_00069	deoxyxylulose-5-phosphate synthase	K01662	Thermosinus carboxydivorans Nor1	101.29	0	53.2258	Bacteria	Firmicutes	Clostridia	Clostridiales	Acidaminococcaceae	Thermosinus	carboxydivorans
CSW1.3A	contig_0	PROKKA_00070	hemolysin A	K06442	Thermobacillus composti	100	1.01508e-87	54.8263	Bacteria	Firmicutes	Bacilli	Bacilliales	Paenibacillaceae	Thermobacillus	compsti
CSW1.3A	contig_0	PROKKA_00071	ATP-NAD/AcoX kinase	K00858	Clostridiales bacterium PH28_bin88	97.2222	1.4064e-87	47.2222	Bacteria	Firmicutes	Clostridia	Clostridiales
CSW1.3A	contig_0	PROKKA_00072	DNA repair ATPase	K03631	Heliobacillus mobilis	100.716	6.64108e-134	42.3971	Bacteria	Firmicutes	Clostridia	Clostridiales	Heliobacteriaceae	Heliobacillus	mobilis
CSW1.3A	contig_0	PROKKA_00073	stage IV sporulation protein B	K06399	Propionispora sp. Iso2/2	98.2183	3.65471e-127	42.3163	Bacteria	Firmicutes	Negativicutes	Selenomonadales	Veillonellaceae	Propionispora
CSW1.3A	contig_0	PROKKA_00074	response regulator receiver protein	K07699	Desulfovirgula thermocuniculi	98.8417	1.14514e-108	59.4595	Bacteria	Firmicutes	Clostridia	Thermoanaerobacterales	Thermoanaerobacteraceae	Desulfovirgula	thermocuniculi
CSW1.3A	contig_0	PROKKA_00075	butyrate kinase	K00929	Alkaliphilus metalliredigens	100.282	1.2316e-143	57.9096	Bacteria	Firmicutes	Clostridia	Clostridiales	Clostridiaceae	Alkaliphilus	metalliredigens
CSW1.3A	contig_0	PROKKA_00076	phosphate butyryltransferase	K00634	Caloramator sp. ALD01	98.3444	4.3431e-115	58.6093	Bacteria	Firmicutes	Clostridia	Clostridiales	Clostridiaceae	Caloramator
CSW1.3A	contig_0	PROKKA_00077	butyrate kinase	K00929	Caldisalinibacter kiritimatiensis	100.279	3.03242e-163	64.5251	Bacteria	Firmicutes	Clostridia	Clostridiales	Clostridiaceae	Caldisalinibacter	kiritimatiensis
CSW1.3A	contig_0	PROKKA_00079	3-methyl-2-oxobutanoate dehydrogenase (ferredoxin), delta subunit	K00176	Caldicoprobacter oshimai	101.493	1.72171e-25	73.1343	Bacteria	Firmicutes	Clostridia	Clostridiales	Caldicoprobacteraceae	Caldicoprobacter	oshimai
CSW1.3A	contig_0	PROKKA_00080	3-methyl-2-oxobutanoate dehydrogenase (ferredoxin), alpha subunit	K00174	Thermotalea metallivorans	99.1525	1.09545e-176	67.7966	Bacteria	Firmicutes	Clostridia	Clostridiales	Clostridiaceae	Thermotalea	metallivorans
CSW1.3A	contig_0	PROKKA_00081	thiamine pyrophosphate TPP-binding domain-containing protein	K00175	Caloramator mitchellensis	100	1.98764e-127	72.4	Bacteria	Firmicutes	Clostridia	Clostridiales	Clostridiaceae	Caloramator	mitchellensis
CSW1.3A	contig_0	PROKKA_00082	2-oxoglutarate oxidoreductase, gamma subunit	K00177	Moorella glycerini	98.8827	1.14745e-73	60.8939	Bacteria	Firmicutes	Clostridia	Thermoanaerobacterales	Thermoanaerobacteraceae	Moorella	glycerini
CSW1.3A	contig_0	PROKKA_00083	stage II sporulation protein M	K06384	Sporomusa	100.98	1.47344e-33	37.7451	Bacteria	Firmicutes	Negativicutes	Selenomonadales	Sporomusaceae	Sporomusa
CSW1.3A	contig_0	PROKKA_00084	serine-type D-Ala-D-Ala carboxypeptidase	K07258	Clostridiales bacterium PH28_bin88	86.8766	1.37035e-66	35.4331	Bacteria	Firmicutes	Clostridia	Clostridiales
CSW1.3A	contig_0	PROKKA_00085	D-alanyl-alanine synthetase A	K01921	Clostridiales bacterium PH28_bin88	104.274	3.97369e-120	52.9915	Bacteria	Firmicutes	Clostridia	Clostridiales
CSW1.3A	contig_0	PROKKA_00086	aspartate aminotransferase	K00811	Caldithrix abyssi	98.263	8.89972e-175	56.0794	Bacteria	Deferribacteres	Deferribacteres	Deferribacterales		Caldithrix	abyssi
CSW1.3A	contig_0	PROKKA_00088	recombinase	K04763	Thermosinus carboxydivorans	95.4693	2.54674e-136	56.9579	Bacteria	Firmicutes	Clostridia	Clostridiales	Acidaminococcaceae	Thermosinus	carboxydivorans
CSW1.3A	contig_0	PROKKA_00089	phosphopentomutase	K01839	Natranaerobius thermophilus	97.4425	2.72829e-141	51.4066	Bacteria	Firmicutes	Clostridia	Natranaerobiales	Natranaerobiaceae	Natranaerobius	thermophilus
CSW1.3A	contig_0	PROKKA_00090	pyrimidine-nucleoside phosphorylase	K00756	Geobacillus stearothermophilus	101.168	7.39446e-136	52.3364	Bacteria	Firmicutes	Bacilli	Bacilliales	Bacillaceae	Geobacillus	stearothermuophilus
CSW1.3A	contig_0	PROKKA_00091	D-alanyl-D-alanine carboxypeptidase	K07258	Clostridium sp. CAG:505	95.6072	2.06062e-90	44.4444	Bacteria	Firmicutes	Clostridia	Clostridiales	Clostridiaceae	Clostridium
CSW1.3A	contig_0	PROKKA_00092	anti-sigma F factor antagonist	K06378	Hydrogenibacillus schlegelii	91.5966	7.63682e-31	45.3782	Bacteria	Firmicutes	Bacilli	Bacilliales	Bacillaceae	Hydrogenibacillus	schlegelii
CSW1.3A	contig_0	PROKKA_00093	anti-sigma F factor	K06379	Caldicellulosiruptor owensensis	95.2055	9.54733e-35	50	Bacteria	Firmicutes	Clostridia	Thermoanaerobacterales		Caldicellulosriuptor	owensensis
CSW1.3A	contig_0	PROKKA_00094	sigma 28 (flagella/sporulation)	K03091	Clostridiales bacterium PH28_bin88	96.8504	1.42256e-86	50.7874	Bacteria	Firmicutes	Clostridia	Clostridiales
CSW1.3A	contig_0	PROKKA_00097	stage V sporulation protein AC	K06405	Paenibacillus sp. UNC451MF	95.4839	2.33589e-51	52.2581	Bacteria	Firmicutes	Bacilli	Bacilliales	Paenibacillaceae	Paenibacillus
CSW1.3A	contig_0	PROKKA_00098	stage V sporulation protein AD	K06406	Moorella glycerini	97.7011	5.56939e-135	56.0345	Bacteria	Firmicutes	Clostridia	Thermoanaerobacterales	Thermoanaerobacteraceae	Moorella	glycerini
CSW1.3A	contig_0	PROKKA_00099	stage V sporulation protein AE	K06407	Risungbinella massiliensis	98.2759	1.06231e-46	62.931	Bacteria	Firmicutes	Bacilli	Bacilliales	Thermoactinomycetaceae	Risungbiella	massiliensis
CSW1.3A	contig_0	PROKKA_00100	polynucleotide adenylyltransferase region	K00974	Desulfotomaculum hydrothermale	100	0	42.5653	Bacteria	Firmicutes	Clostridia	Clostridiales	Peptococcaeae	Desulfotomaculum	hydrothermales
CSW1.3A	contig_0	PROKKA_00101	M50 family peptidase	K01417	Sporomusa ovata DSM 2662	89.3519	1.40328e-52	45.8333	Bacteria	Firmicutes	Negativicutes	Selenomonadales	Sporomusaceae	Sporomusa	ovata
CSW1.3A	contig_0	PROKKA_00102	hypothetical protein	K05896	Deferrisoma camini	99.5851	1.37315e-17	29.0456	Bacteria	Proteobacteria	Deltaproteobacteria			Deferrisoma	camini
CSW1.3A	contig_0	PROKKA_00103	condensin subunit ScpB	K06024	Thermaerobacter subterraneus	95.1807	4.52017e-47	50.6024	Bacteria	Firmicutes	Clostridia	Thermoanaerobacterales	Thermoanaerobacteraceae	Thermanaerobacter	subterraneus
CSW1.3A	contig_0	PROKKA_00105	putative spore protein YtfJ		Thermincola	102.5	3.23404e-42	74.1667	Bacteria	Firmicutes	Clostridia	Clostridiales	Peptococcaceae	Thermincola
CSW1.3A	contig_0	PROKKA_00106	serine-type D-Ala-D-Ala carboxypeptidase	K07258	Fervidicola ferrireducens	96.1039	1.07081e-89	40.5195	Bacteria	Firmicutes	Clostridia	Clostridiales	Syntrophomonadaceae	Fervidicola	ferrireducens
CSW1.3A	contig_0	PROKKA_00107	nucleoside recognition domain protein	K06373	Desulfitibacter alkalitolerans	100	1.27932e-52	43.8144	Bacteria	Firmicutes	Clostridia	Clostridiales	Peptococcaceae	Desulfitibacter	alkalitolerans
CSW1.3A	contig_0	PROKKA_00108	nucleoside recognition domain protein	K06374	Dethiobacter alkaliphilus	98.8372	2.64941e-53	50	Bacteria	Firmicutes	Clostridia	Clostridiales	Syntrophomonadaceae	Dethiobacter	alkaliphilus
CSW1.3A	contig_0	PROKKA_00109	endoribonuclease L-PSP	K07567	Desulfotomaculum intricatum	100	1.51802e-59	58.5526	Bacteria	Firmicutes	Clostridia	Clostridiales	Peptococcaeae	Desulfotomaculum	intricatum
CSW1.3A	contig_0	PROKKA_00110	dihydrodipicolinate reductase	K00215	Candidatus Scalindua brodae	112.236	1.66728e-58	46.8354	Bacteria	Planctomycetes	Planctomycetia	Planctomycetales	Brocadiaceae	Scalindua	brodae
CSW1.3A	contig_0	PROKKA_00111	ribosomal large subunit pseudouridine synthase B	K06178	Halothermothrix orenii	94.6721	4.29955e-85	54.0984	Bacteria	Firmicutes	Clostridia	Halanaerobiales	Halanaerobiaceae	Halothermothrix	orenii
CSW1.3A	contig_0	PROKKA_00112	cytidylate kinase	K00945	Thermosediminibacter oceani DSM 16646	94.8571	1.24333e-86	42.8571	Bacteria	Firmicutes	Clostridia	Thermoanaerobacterales		Thermosediminibacter	oceani
CSW1.3A	contig_0	PROKKA_00113	phospholipid/glycerol acyltransferase	K00655	Brevibacillus panacihumi	101.031	1.74085e-52	47.4227	Bacteria	Firmicutes	Bacilli	Bacilliales	Paenibacillaceae	Brevibacillus	panacihumi
CSW1.3A	contig_0	PROKKA_00114	4-hydroxy-3-methylbut-2-enyl diphosphate reductase/S1 RNA-binding domain protein	K03527	Desulfovirgula thermocuniculi	101.449	0	45.5072	Bacteria	Firmicutes	Clostridia	Thermoanaerobacterales	Thermoanaerobacteraceae	Desulfovirgula	thermocuniculi
CSW1.3A	contig_0	PROKKA_00116	stage II sporulation protein P	K06385	Thermosinus carboxydivorans	92.6768	3.19649e-92	43.1818	Bacteria	Firmicutes	Clostridia	Clostridiales	Acidaminococcaceae	Thermosinus	carboxydivorans
CSW1.3A	contig_0	PROKKA_00118	GTP-binding protein EngA	K03977	Desulfotomaculum ruminis	99.5434	0	60.0457	Bacteria	Firmicutes	Clostridia	Clostridiales	Peptococcaeae	Desulfotomaculum	ruminis
CSW1.3A	contig_0	PROKKA_00119	glycerol-3-phosphate dehydrogenase (NAD(P)(+))	K00057	Fervidicella metallireducens	99.4012	7.94424e-115	52.6946	Bacteria	Firmicutes	Clostridia	Clostridiales	Clostridiaceae	Fervidicella	metallireducens
CSW1.3A	contig_0	PROKKA_00120	stage IV sporulation protein A	K06398	Kyrpidia tusciae	100	0	60.9756	Bacteria	Firmicutes	Bacilli	Bacillales	Alicyclobacillaceae	Kyrpidia	tusciae
CSW1.3A	contig_0	PROKKA_00122	acetylornithine aminotransferase apoenzyme	K09251	Anaerosporomusa subterranea	99.7619	0	62.381	Bacteria	Firmicutes	Negativicutes	Selenomonadales	Sporomusaceae	Anaerosporomusa	subterranea
CSW1.3A	contig_0	PROKKA_00124	putative endo-1,4-beta-glucanase	K01179	Bacillus subtilis	100.281	2.08434e-163	60.3933	Bacteria	Firmicutes	Bacilli	Bacilliales	Bacillaceae	Bacillus	subtilis
CSW1.3A	contig_0	PROKKA_00125	nucleoside-diphosphate kinase	K00940	Archaeoglobus veneficus	98.0132	3.57261e-61	58.2781	Archaea	Euryarchaeota	Archaeoglobi	Archaeoglobales	Archaeoglobaceae	Archaeoglobus	veneficus
CSW1.3A	contig_0	PROKKA_00134	Ku protein	K10979	Dethiobacter alkaliphilus	96.1977	2.06688e-98	52.8517	Bacteria	Firmicutes	Clostridia	Clostridiales	Syntrophomonadaceae	Dethiobacter	alkaliphilus
CSW1.3A	contig_0	PROKKA_00135	DNA ligase, putative	K01971	Syntrophomonas wolfei	95.4397	1.68598e-67	39.7394	Bacteria	Firmicutes	Clostridia	Clostridiales	Syntrophomonadaceae	Syntrophomonas	wolfei
CSW1.3A	contig_0	PROKKA_00136	DNA polymerase LigD, polymerase domain protein	K01971	Thermovenabulum gondwanense	98.6755	7.10472e-97	47.0199	Bacteria	Firmicutes	Clostridia	Clostridiales	Thermoanaerobacteraceae	Thermovenabulum	gondwanense
CSW1.3A	contig_0	PROKKA_00137	hypothetical protein	K03478	Symbiobacterium thermophilum	102.29	3.23724e-47	41.6031	Bacteria	Proteobacteria	Gammaproteobacteria	Alteromonadales	Shewanellaceae	Symbiobacterium	thermophilum
CSW1.3A	contig_0	PROKKA_00138	phosphotransferase system (PTS) glucosamine-specific enzyme IICBA component	K02765	Aneurinibacillus tyrosinisolvens	99.3443	5.68462e-159	43.6066	Bacteria	Firmicutes	Bacilli	Bacilliales	Paenibacillaceae	Aneurinibacillus	tyrosinisolvens
CSW1.3A	contig_0	PROKKA_00139	serine protease	K01362	Anoxybacillus thermarum	99.6047	1.95848e-59	41.8972	Bacteria	Firmicutes	Bacilli	Bacilliales	Bacillaceae	Anoxybacillus	thermarum
CSW1.3A	contig_0	PROKKA_00141	RNA-metabolising metallo-beta-lactamase	K12574	Bacillus bataviensis	102.928	2.52269e-130	45.4955	Bacteria	Firmicutes	Bacilli	Bacilliales	Bacillaceae	Bacillus	bataviensis
CSW1.3A	contig_0	PROKKA_00142	extracellular solute-binding protein	K02035	Symbiobacterium thermophilum	104.268	4.34084e-87	33.3841	Bacteria	Proteobacteria	Gammaproteobacteria	Alteromonadales	Shewanellaceae	Symbiobacterium	thermophilum
CSW1.3A	contig_0	PROKKA_00143	magnesium transporter	K06213	Thermovirga lienii	98.2143	8.36138e-107	41.9643	Bacteria	Synergistetes	Synergistia	Synergistales	Synergistaceae	Thermovirga	lienii
CSW1.3A	contig_0	PROKKA_00144	5'-nucleotidase ;exopolyphosphatase ;3'-nucleotidase	K03787	Clostridiaceae bacterium mt12	101.606	5.20254e-99	56.6265	Bacteria	Firmicutes	Clostridia	Clostridiales	Clostridiaceae
CSW1.3A	contig_0	PROKKA_00146	peptidase M42 family protein	K01179	Dethiobacter alkaliphilus	95.0954	5.33405e-144	55.3134	Bacteria	Firmicutes	Clostridia	Clostridiales	Syntrophomonadaceae	Dethiobacter	alkaliphilus
CSW1.3A	contig_0	PROKKA_00147	peptidase M42 family protein	K01179	Halonatronum saccharophilum	100	1.60472e-131	55.4572	Bacteria	Firmicutes	Clostridia	Halanaerobiales	Halobacteroidaceae	Halonatronum	saccharophilum
CSW1.3A	contig_0	PROKKA_00148	cellulase	K01179	Thermovenabulum gondwanense	98.4802	5.01498e-135	57.4468	Bacteria	Firmicutes	Clostridia	Clostridiales	Thermoanaerobacteraceae	Thermovenabulum	gondwanense
CSW1.3A	contig_0	PROKKA_00149	heat shock protein DnaJ-like protein	K03686	Clostridium sp. CAG:253	61.2676	8.6866e-12	22.5352	Bacteria	Firmicutes	Clostridia	Clostridiales	Clostridiaceae	Clostridium
CSW1.3A	contig_0	PROKKA_00150	carboxyl-terminal protease	K03797	Ardenticatena maritima	84.1076	7.65962e-67	33.7408	Bacteria	Proteobacteria	Alphaproteobacteria	Richettsiales	Anaplamataceae	Ardenticatena	maritima
CSW1.3A	contig_0	PROKKA_00151	hypothetical protein	K08591	Aneurinibacillus terranovensis	93.5961	7.83198e-44	40.8867	Bacteria	Firmicutes	Bacilli	Bacilliales	Paenibacillaceae	Aneurinibacillus	terranovensis
CSW1.3A	contig_0	PROKKA_00153	branched-chain amino acid aminotransferase	K00826	Halonatronum saccharophilum	99.6564	7.16877e-136	60.1375	Bacteria	Firmicutes	Clostridia	Halanaerobiales	Halobacteroidaceae	Halonatronum	saccharophilum
CSW1.3A	contig_0	PROKKA_00154	5'-nucleotidase domain-containing protein	K01081	Paenibacillus senegalensis	102.073	9.44662e-164	46.8048	Bacteria	Firmicutes	Bacilli	Bacilliales	Paenibacillaceae	Paenibacillus	senegalensis
CSW1.3A	contig_0	PROKKA_00155	nuclease	K01174	Moorella thermoacetica	97.1264	1.64867e-40	44.2529	Bacteria	Firmicutes	Clostridia	Thermoanaerobacterales	Thermoanaerobacteraceae	Moorella	thermoacetica
CSW1.3A	contig_0	PROKKA_00156	urocanate hydratase	K01712	Thermotalea metallivorans	99.7028	0	77.4146	Bacteria	Firmicutes	Clostridia	Clostridiales	Clostridiaceae	Thermotalea	metallivorans
CSW1.3A	contig_0	PROKKA_00157	pyruvate:ferredoxin (flavodoxin) oxidoreductase	K03737	Moorella thermoacetica	97.4102	0	65.9148	Bacteria	Firmicutes	Clostridia	Thermoanaerobacterales	Thermoanaerobacteraceae	Moorella	thermoacetica
CSW1.3A	contig_0	PROKKA_00158	leucyl-tRNA synthetase	K01869	Thermoanaerobacter	99.3939	0	64	Bacteria	Firmicutes	Clostridia	Thermoanaerobacterales	Thermoanaerobacteraceae	Thermoanaerobacter
CSW1.3A	contig_0	PROKKA_00161	peptidoglycan-binding LysM	K01447	Paenibacillus sp. TCA20	97.7011	6.84063e-14	36.7816	Bacteria	Firmicutes	Bacilli	Bacilliales	Paenibacillaceae	Paenibacillus
CSW1.3A	contig_0	PROKKA_00162	transcriptional repressor, LexA family	K01356	Anoxybacillus amylolyticus	99.5098	4.08821e-87	66.1765	Bacteria	Firmicutes	Bacilli	Bacilliales	Bacillaceae	Anoxybacillus	amlolyticus
CSW1.3A	contig_0	PROKKA_00163	pyruvate, phosphate dikinase	K01006	Effusibacillus pohliae	99.6587	0	59.6132	Bacteria	Firmicutes	Bacilli	Bacilliales	Alicyclobacillaceae	Effusibacillus	pohliae
CSW1.3A	contig_0	PROKKA_00164	Cys/Met metabolism pyridoxal-phosphate-dependent enzyme	K01758	Paenibacillus oryzae	94.431	3.62191e-149	51.3317	Bacteria	Firmicutes	Bacilli	Bacilliales	Paenibacillaceae	Paenibacillus	oryzae
CSW1.3A	contig_0	PROKKA_00165	GTP-binding protein, HSR1-related	K03665	Candidatus Desulforudis audaxviator	100.476	1.80873e-116	50	Bacteria	Firmicutes	Clostridia	Clostridiales	Peptococcaceae	Desulforudis	audaxviator
CSW1.3A	contig_0	PROKKA_00166	hypothetical protein	K03666	Peptococcaceae bacterium BRH_c4a	87.6404	4.92228e-32	57.3034	Bacteria	Firmicutes	Clostridia	Clostridiales	Peptococcaceae
CSW1.3A	contig_0	PROKKA_00167	tRNA delta(2)-isopentenylpyrophosphate transferase	K00791	Geobacillus	97.4194	1.32267e-105	53.871	Bacteria	Firmicutes	Bacilli	Bacilliales	Bacillaceae	Geobacillus
CSW1.3A	contig_0	PROKKA_00168	DNA mismatch repair protein	K03572	candidate division WOR_1 bacterium DG_54_3	102.309	1.86165e-127	39.7869	Bacteria	WOR-1
CSW1.3A	contig_0	PROKKA_00169	DNA mismatch repair protein MutS	K03555	Desulfotomaculum kuznetsovii DSM 6115	102.214	0	51.6317	Bacteria	Firmicutes	Clostridia	Clostridiales	Peptococcaeae	Desulfotomaculum	kuznetsovii
CSW1.3A	contig_0	PROKKA_00170	RNA modification enzyme, MiaB family	K06168	Desulfotomaculum intricatum	97.9684	1.25539e-180	56.4334	Bacteria	Firmicutes	Clostridia	Clostridiales	Peptococcaeae	Desulfotomaculum	intricatum
CSW1.3A	contig_0	PROKKA_00171	1,2-diacylglycerol 3-glucosyltransferase	K03429	Clostridiaceae bacterium BRH_c20a	99.7238	6.86813e-87	43.0939	Bacteria	Firmicutes	Clostridia	Clostridiales	Clostridiaceae
CSW1.3A	contig_0	PROKKA_00173	glycerol-3-phosphate dehydrogenase	K00111	Salinispira pacifica	100.445	0	43.9866	Bacteria	Spirochaetes	Spirochaetia	Spirochaetales	Spirochaetaceae	Salinispira	pacifica
CSW1.3A	contig_0	PROKKA_00174	glycerol uptake operon antiterminator regulatory protein	K02443	Anaeromusa acidaminophila	95.3125	1.3394e-62	50.5208	Bacteria	Firmicutes	Negativicutes	Selenomonadales	Sporomusaceae	Anaeromusa	acidaminophila
CSW1.3A	contig_0	PROKKA_00175	glycerol kinase	K00864	Acetonema longum	100	0	85.3414	Bacteria	Firmicutes	Clostridia	Clostridiales	Veillonellaceae	Acetonema	longum
CSW1.3A	contig_0	PROKKA_00176	MIP family major intrinsic protein channel protein	K02440	Bacillus sp. EB01	100	3.57631e-141	74.4526	Bacteria	Firmicutes	Bacilli	Bacilliales	Bacillaceae	Bacillus
CSW1.3A	contig_0	PROKKA_00178	propanediol utilization	K13923	Caldalkalibacillus thermarum	98.3957	6.8442e-71	56.6845	Bacteria	Firmicutes	Bacilli	Bacilliales	Bacillaceae	Caldalkalibacillus	thermarum
CSW1.3A	contig_0	PROKKA_00179	sodium ion-translocating decarboxylase, beta subunit	K01572	Alkaliphilus oremlandii	98.4211	0	69.2105	Bacteria	Firmicutes	Clostridia	Clostridiales	Clostridiaceae	Alkaliphilus	oremlandii
CSW1.3A	contig_0	PROKKA_00180	biotin/lipoyl attachment protein	K01606	Pelotomaculum thermopropionicum SI	101.399	4.49365e-27	51.7483	Bacteria	Firmicutes	Clostridia	Clostridiales	Peptococcaceae	Pelotomaculum	thermopropionicum
CSW1.3A	contig_0	PROKKA_00182	acetyl-CoA carboxylase alpha subunit	K01966	Thermovenabulum gondwanense	99.6109	0	69.6498	Bacteria	Firmicutes	Clostridia	Clostridiales	Thermoanaerobacteraceae	Thermovenabulum	gondwanense
CSW1.3A	contig_0	PROKKA_00183	lactoylglutathione lyase	K01759	Desulfatitalea tepidiphila	96.2687	2.39295e-61	67.1642	Bacteria	Firmicutes	Clostridia	Clostridiales	Peptococcaceae	Desulfitibacter	tepidiphila
CSW1.3A	contig_0	PROKKA_00184	LAO/AO transport system ATPase	K07588	Herbidospora cretacea	98.1013	5.62321e-80	48.4177	Bacteria	Actinobacteria	Actinobacteria	Actinomycetales	Streptosporangineae	Herbidospora	cretacea
CSW1.3A	contig_0	PROKKA_00185	cobalamin B12-binding domain protein	K01849	Sedimentibacter sp. B4	94.0299	4.10494e-68	73.8806	Bacteria	Firmicutes	Clostridia	Clostridiales	Clostridiaceae	Sedimentibacter
CSW1.3A	contig_0	PROKKA_00186	methylmalonyl-CoA mutase	K01848	Caldanaerobacter subterraneus	98.5047	0	73.8318	Bacteria	Firmicutes	Clostridia	Thermoanaerobacterales	Thermoanaerobacteraceae	Caldanaerobacter	subterraneus
CSW1.3A	contig_0	PROKKA_00187	glutamate dehydrogenase/leucine dehydrogenase	K00260	Fervidicola ferrireducens	99.2788	0	62.0192	Bacteria	Firmicutes	Clostridia	Clostridiales	Syntrophomonadaceae	Fervidicola	ferrireducens
CSW1.3A	contig_0	PROKKA_00188	pyruvate:ferredoxin oxidoreductase	K00171	Leptospirillum ferriphilum	81.5534	1.52172e-24	37.8641	Bacteria	Nitrospirae	Nitrospira	Nitrospirales	Nitrospiraceae	Leptospirillum	ferriphilum
CSW1.3A	contig_0	PROKKA_00189	2-oxoglutarate:ferredoxin oxidoredutase subunit gamma	K00172	Leptospirillum ferriphilum	93.9914	3.4377e-108	62.6609	Bacteria	Nitrospirae	Nitrospira	Nitrospirales	Nitrospiraceae	Leptospirillum	ferriphilum
CSW1.3A	contig_0	PROKKA_00190	2-oxoglutarate:ferredoxin oxidoredutase subunit beta	K00170	Leptospirillum	99.6491	2.36707e-158	68.4211	Bacteria	Nitrospirae	Nitrospira	Nitrospirales	Nitrospiraceae	Leptospirillum
CSW1.3A	contig_0	PROKKA_00191	2-oxoglutarate:ferredoxin oxidoredutase subunit alpha	K00169	Leptospirillum ferrooxidans C2-3	99.2188	0	70.0521	Bacteria	Nitrospirae	Nitrospira	Nitrospirales	Nitrospiraceae	Leptospirillum	ferrooxidans
CSW1.3A	contig_0	PROKKA_00192	lipoate--protein ligase	K03800	Clostridium aceticum	86.2832	1.2115e-83	53.5398	Bacteria	Firmicutes	Clostridia	Clostridiales	Clostridiaceae	Clostridium	aceticum
CSW1.3A	contig_0	PROKKA_00193	regulatory protein GntR HTH	K07978	Acidibacillus ferrooxidans	93.3333	9.49855e-94	43.9394	Bacteria	Firmicutes				Acidibacillus	ferrooxidans
CSW1.3A	contig_0	PROKKA_00194	hypothetical protein	K04477	Moorella glycerini	101.132	3.25985e-67	47.9245	Bacteria	Firmicutes	Clostridia	Thermoanaerobacterales	Thermoanaerobacteraceae	Moorella	glycerini
CSW1.3A	contig_0	PROKKA_00195	dipeptidase	K01273	Thermaerobacter subterraneus	96.3077	1.20659e-111	52.6154	Bacteria	Firmicutes	Clostridia	Thermoanaerobacterales	Thermoanaerobacteraceae	Thermanaerobacter	subterraneus
CSW1.3A	contig_0	PROKKA_00196	hypothetical protein	K09769	Bacillus gobiensis	97.7099	3.58267e-95	51.145	Bacteria	Firmicutes	Bacilli	Bacilliales	Bacillaceae	Bacillus	gobiensis
CSW1.3A	contig_0	PROKKA_00197	hypothetical protein	K07254	Clostridiales bacterium PH28_bin88	96.8566	0	69.9411	Bacteria	Firmicutes	Clostridia	Clostridiales
CSW1.3A	contig_0	PROKKA_00199	RecA protein	K03553	Thermincola ferriacetica	95.3079	0	75.9531	Bacteria	Firmicutes	Clostridia	Clostridiales	Peptococcaceae	Thermincola	ferriacetica
CSW1.3A	contig_0	PROKKA_00200	competence damage-inducible protein A	K03742	Aciduliprofundum boonei	85.7143	3.77695e-46	45.9627	Archaea	Euryarchaeota				Aciduliprofundum	boonei
CSW1.3A	contig_0	PROKKA_00201	phosphatidylglycerophosphate synthase	K00995	Desulfotomaculum alcoholivorax	96.2567	8.51269e-71	56.6845	Bacteria	Firmicutes	Clostridia	Clostridiales	Peptococcaeae	Desulfotomaculum	alcoholivorax
CSW1.3A	contig_0	PROKKA_00202	SSU ribosomal protein S12P methylthiotransferase	K14441	Cohnella thermotolerans	98.4163	4.09129e-159	52.2624	Bacteria	Firmicutes	Bacilli	Bacilliales	Paenibacillaceae	Cohnella	thermotolerans
CSW1.3A	contig_0	PROKKA_00203	hypothetical protein	K03423	Veillonella seminalis ACS-216-V-Col6b	99.6753	0	58.1169	Bacteria	Firmicutes	Negativicutes	Selenomonadales	Veillonellaceae	Veillonella	seminalis
CSW1.3A	contig_0	PROKKA_00205	cell divisionFtsK/SpoIIIE	K03466	Clostridia bacterium 62_21	97.9196	0	47.5728	Bacteria	Firmicutes	Clostridia
CSW1.3A	contig_0	PROKKA_00206	putative undecaprenol kinase	K06153	Caldisalinibacter kiritimatiensis	101.845	4.59745e-69	47.9705	Bacteria	Firmicutes	Clostridia	Clostridiales	Clostridiaceae	Caldisalinibacter	kiritimatiensis
CSW1.3A	contig_0	PROKKA_00208	ATP-dependent Clp protease proteolytic subunit ClpP	K01358	Thermovenabulum gondwanense	90.7895	1.36647e-116	69.7368	Bacteria	Firmicutes	Clostridia	Clostridiales	Thermoanaerobacteraceae	Thermovenabulum	gondwanense
CSW1.3A	contig_0	PROKKA_00209	dihydrodipicolinate synthase	K01714	Clostridiaceae bacterium BRH_c20a	96.5753	3.84089e-105	48.6301	Bacteria	Firmicutes	Clostridia	Clostridiales	Clostridiaceae
CSW1.3A	contig_0	PROKKA_00210	aspartate kinase	K00928	Thermosediminibacter oceani	99.5012	6.28531e-126	53.3666	Bacteria	Firmicutes	Clostridia	Thermoanaerobacterales		Thermosediminibacter	oceani
CSW1.3A	contig_0	PROKKA_00211	dipicolinate synthase subunit B	K06411	Aneurinibacillus sp. XH2	99.4845	9.05775e-81	61.3402	Bacteria	Firmicutes	Bacilli	Bacilliales	Paenibacillaceae	Aneurinibacillus
CSW1.3A	contig_0	PROKKA_00212	dipicolinic acid synthetase, A subunit	K06410	Thermacetogenium phaeum	99.6599	1.14752e-70	39.1156	Bacteria	Firmicutes	Clostridia	Thermoanaerobacterales	Thermoanaerobacteraceae	Thermoacetogenium	phaeum
CSW1.3A	contig_0	PROKKA_00214	zinc protease	K01423	Peptococcaceae bacterium BRH_c23	99.5215	8.41665e-131	45.4545	Bacteria	Firmicutes	Clostridia	Clostridiales	Peptococcaceae
CSW1.3A	contig_0	PROKKA_00215	SpoIID/LytB domain protein	K06381	Thermoanaerobacterium thermosaccharolyticum	77.2632	1.49139e-61	26.7368	Bacteria	Firmicutes	Clostridia	Thermoanaerobacterales	Thermoanaerobacteraceae	Thermoanaerobacterium	saccharolyticum
CSW1.3A	contig_0	PROKKA_00216	polysaccharide deacetylase	K01463	Firmicutes bacterium MLFW-2	91.7178	3.76081e-63	33.1288	Bacteria	Firmicutes
CSW1.3A	contig_0	PROKKA_00217	polynucleotide phosphorylase/polyadenylase	K00962	Thermosinus carboxydivorans	98.7161	0	65.6205	Bacteria	Firmicutes	Clostridia	Clostridiales	Acidaminococcaceae	Thermosinus	carboxydivorans
CSW1.3A	contig_0	PROKKA_00218	ribosomal protein S15	K02956	Alicyclobacillus kakegawensis	100	5.80238e-38	67.8161	Bacteria	Firmicutes	Bacilli	Bacilliales	Alicyclobacillaceae	Alicyclobacillus	kakegawensis
CSW1.3A	contig_0	PROKKA_00219	riboflavin biosynthesis protein RibF	K11753	Moorella glycerini	92.8803	9.75481e-68	41.1003	Bacteria	Firmicutes	Clostridia	Thermoanaerobacterales	Thermoanaerobacteraceae	Moorella	glycerini
CSW1.3A	contig_0	PROKKA_00220	tRNA pseudouridine 55 synthase	K03177	Paenibacillus mucilaginosus	103.546	4.23826e-67	45.3901	Bacteria	Firmicutes	Bacilli	Bacilliales	Paenibacillaceae	Paenibacillus	mucilaginosus
CSW1.3A	contig_0	PROKKA_00221	polynucleotide adenylyltransferase region	K00974	Moorella mulderi	97.6119	4.1178e-58	39.1045	Bacteria	Firmicutes	Clostridia	Thermoanaerobacterales	Thermoanaerobacteraceae	Moorella	mulderi
CSW1.3A	contig_0	PROKKA_00222	ribosome-binding factor A	K02834	Halanaerobium praevalens	100	6.36343e-40	60	Bacteria	Firmicutes	Clostridia	Halanaerobiales	Halobacteroidaceae	Halanaerobium	praevalens
CSW1.3A	contig_0	PROKKA_00223	translation initiation factor IF-2	K02519	Moorella sp. 60_41	88.2895	0	49.8684	Bacteria	Firmicutes	Clostridia	Thermoanaerobacterales	Thermoanaerobacteraceae	Moorella
CSW1.3A	contig_0	PROKKA_00224	putative ribosomal protein YlxQ		Desulfuribacillus alkaliarsenatis	97.0588	1.18556e-17	38.2353	Bacteria	Firmicutes	Bacilli	Bacilliales		Desulfuribacillus	alkaliarsenatis
CSW1.3A	contig_0	PROKKA_00225	hypothetical protein	K07742	Syntrophomonas wolfei	89.7727	1.88286e-29	55.6818	Bacteria	Firmicutes	Clostridia	Clostridiales	Syntrophomonadaceae	Syntrophomonas	wolfei
CSW1.3A	contig_0	PROKKA_00227	hypothetical protein	K09748	Persephonella sp. KM09-Lau-8	100	3.08532e-27	44.4444	Bacteria	Aquificae	Aquificae	Aquificales	Hydrogenothermaceae	Persephonella
CSW1.3A	contig_0	PROKKA_00228	MgtC/SapB transporter	K07507	Fervidicola ferrireducens	98.6547	7.39046e-64	46.1883	Bacteria	Firmicutes	Clostridia	Clostridiales	Syntrophomonadaceae	Fervidicola	ferrireducens
CSW1.3A	contig_0	PROKKA_00229	glycosyltransferase	K00786	Orenia marismortui	93.4884	4.33175e-77	50.2326	Bacteria	Firmicutes	Clostridia	Halanaerobiales	Halobacteroidaceae	Orenia	marismortui
CSW1.3A	contig_0	PROKKA_00230	1-hydroxy-2-methyl-2-(E)-butenyl 4-diphosphate synthase	K03526	Eubacterium xylanophilum	97.1831	1.3347e-122	50.1408	Bacteria	Firmicutes	Clostridia	Clostridiales	Eubacteriaceae	Eubacterium	xylanophilum
CSW1.3A	contig_0	PROKKA_00231	peptidase RseP	K01417	Moorella mulderi	98.8235	5.37334e-101	46.4706	Bacteria	Firmicutes	Clostridia	Thermoanaerobacterales	Thermoanaerobacteraceae	Moorella	mulderi
CSW1.3A	contig_0	PROKKA_00232	1-deoxy-D-xylulose 5-phosphate reductoisomerase	K00099	Desulfotomaculum thermocisternum	99.2248	3.05089e-120	48.8372	Bacteria	Firmicutes	Clostridia	Clostridiales	Peptococcaeae	Desulfotomaculum	thermocisternum
CSW1.3A	contig_0	PROKKA_00233	phosphatidate cytidylyltransferase	K00981	Pelosinus fermentans	101.938	3.4385e-47	38.7597	Bacteria	Firmicutes	Negativicutes	Selenomonadales	Veillonellaceae	Pelosinus	fermentans
CSW1.3A	contig_0	PROKKA_00234	undecaprenyl pyrophosphate synthetase	K00806	Thermotalea metallivorans	101.778	3.68845e-86	56.4444	Bacteria	Firmicutes	Clostridia	Clostridiales	Clostridiaceae	Thermotalea	metallivorans
CSW1.3A	contig_0	PROKKA_00235	ribosome recycling factor	K02838	Thermincola ferriacetica	100	2.37717e-83	64.8649	Bacteria	Firmicutes	Clostridia	Clostridiales	Peptococcaceae	Thermincola	ferriacetica
CSW1.3A	contig_0	PROKKA_00236	uridylate kinase	K09903	Carboxydothermus	96.6942	3.04499e-119	68.1818	Bacteria	Firmicutes	Clostridia	Clostridiales	Peptococcaeae	Carboxydothermus
CSW1.3A	contig_0	PROKKA_00237	elongation factor Ts	K02357	Desulfotomaculum alcoholivorax	97.5962	2.7043e-109	72.1154	Bacteria	Firmicutes	Clostridia	Clostridiales	Peptococcaeae	Desulfotomaculum	alcoholivorax
CSW1.3A	contig_0	PROKKA_00238	ribosomal protein S2	K02967	Desulfotomaculum nigrificans	100	1.02637e-139	81.4655	Bacteria	Firmicutes	Clostridia	Clostridiales	Peptococcaeae	Desulfotomaculum	nigrificans
CSW1.3A	contig_0	PROKKA_00239	GTP-sensing pleiotropic transcriptional repressor CodY	K03706	Thermosediminibacter oceani	99.6094	2.00393e-100	59.375	Bacteria	Firmicutes	Clostridia	Thermoanaerobacterales		Thermosediminibacter	oceani
CSW1.3A	contig_0	PROKKA_00240	tyrosine recombinase XerC	K03733	Clostridiaceae bacterium BRH_c20a	102.055	2.70021e-85	45.2055	Bacteria	Firmicutes	Clostridia	Clostridiales	Clostridiaceae
CSW1.3A	contig_0	PROKKA_00241	gid protein	K04094	Alicyclobacillus macrosporangiidus	97.7324	0	63.0385	Bacteria	Firmicutes	Bacilli	Bacilliales	Alicyclobacillaceae	Alicyclobacillus	macrosporangiidus
CSW1.3A	contig_0	PROKKA_00242	DNA topoisomerase I	K03168	Paenibacillus popilliae	99.4003	0	59.8201	Bacteria	Firmicutes	Bacilli	Bacilliales	Paenibacillaceae	Paenibacillus	popilliae
CSW1.3A	contig_0	PROKKA_00243	DNA protecting protein DprA	K04096	Desulfotomaculum thermocisternum	83.6207	2.18319e-76	41.3793	Bacteria	Firmicutes	Clostridia	Clostridiales	Peptococcaeae	Desulfotomaculum	thermocisternum
CSW1.3A	contig_0	PROKKA_00244	lipoprotein/cell wall-associated hydrolases (invasion-associated proteins), NLP/P60 protein	K13695	Bacillus licheniformis	102.214	6.11889e-54	38.7454	Bacteria	Firmicutes	Bacilli	Bacilliales	Bacillaceae	Bacillus	licheniformis
CSW1.3A	contig_0	PROKKA_00244	lipoprotein/cell wall-associated hydrolases (invasion-associated proteins), NLP/P60 protein	K13695	Bacillus licheniformis	89.2989	4.4336e-19	27.6753	Bacteria	Firmicutes	Bacilli	Bacilliales	Bacillaceae	Bacillus	licheniformis
CSW1.3A	contig_0	PROKKA_00244	lipoprotein/cell wall-associated hydrolases (invasion-associated proteins), NLP/P60 protein	K13695	Bacillus licheniformis	53.1365	7.09521e-07	15.4982	Bacteria	Firmicutes	Bacilli	Bacilliales	Bacillaceae	Bacillus	licheniformis
CSW1.3A	contig_0	PROKKA_00245	flagellar motor switch protein	K02417	Clostridiales bacterium PH28_bin88	103.17	2.52887e-106	52.4496	Bacteria	Firmicutes	Clostridia	Clostridiales
CSW1.3A	contig_0	PROKKA_00246	flagellar motor switch protein FliM	K02416	Clostridiales bacterium PH28_bin88	103.681	4.11026e-88	45.3988	Bacteria	Firmicutes	Clostridia	Clostridiales
CSW1.3A	contig_0	PROKKA_00247	response regulator receiver protein	K03413	Syntrophothermus lipocalidus	100	1.11742e-61	75.8333	Bacteria	Firmicutes	Clostridia	Clostridiales	Syntrophomonadaceae	Syntrophothermus	lipocalidus
CSW1.3A	contig_0	PROKKA_00248	CheC, inhibitor of MCP methylation	K03410	Firmicutes bacterium CAG:65	100.49	1.34423e-24	34.8039	Bacteria	Firmicutes
CSW1.3A	contig_0	PROKKA_00249	chemotaxis protein methyltransferase CheR	K00575	Selenomonas infelix	99.6139	5.9902e-67	42.8571	Bacteria	Firmicutes	Negativicutes	Selenomonadales	Veillonellaceae	Selenomonas	infelix
CSW1.3A	contig_0	PROKKA_00250	chemoreceptor glutamine deamidase CheD	K03411	Desulfurispora thermophila	101.274	5.80333e-49	50.9554	Bacteria	Firmicutes	Clostridia	Clostridiales	Peptococcaceae	Desulfurispora	thermophila
CSW1.3A	contig_0	PROKKA_00251	flagellar hook basal-body protein FlgG	K02392	Aquifex aeolicus	106.073	2.51461e-46	39.6761	Bacteria	Aquificae	Aquificae	Aquificales	Aquificaceae	Aquifex	aeolicus
CSW1.3A	contig_0	PROKKA_00252	flagellar basal-body rod protein FlgF	K02392	Bacillus lehensis	106.911	3.71998e-40	36.5854	Bacteria	Firmicutes	Bacilli	Bacilliales	Bacillaceae	Bacillus	lehensis
CSW1.3A	contig_0	PROKKA_00254	DNA-directed RNA polymerase specialized sigma subunit	K02405	Pelotomaculum thermopropionicum SI	96.5957	2.46479e-53	40	Bacteria	Firmicutes	Clostridia	Clostridiales	Peptococcaceae	Pelotomaculum	thermopropionicum
CSW1.3A	contig_0	PROKKA_00255	Flagellar brake protein YcgR		Clostridia bacterium 62_21	99.0654	3.51977e-21	34.1121	Bacteria	Firmicutes	Clostridia
CSW1.3A	contig_0	PROKKA_00256	cobyrinic acid ac-diamide synthase	K04562	Dethiobacter alkaliphilus	97.9021	2.64574e-78	45.8042	Bacteria	Firmicutes	Clostridia	Clostridiales	Syntrophomonadaceae	Dethiobacter	alkaliphilus
CSW1.3A	contig_0	PROKKA_00257	flagellar biosynthesis regulator FlhF	K02404	Clostridiales bacterium PH28_bin88	102.023	1.09163e-94	44.5087	Bacteria	Firmicutes	Clostridia	Clostridiales
CSW1.3A	contig_0	PROKKA_00258	flagellar biosynthesis protein FlhA	K02400	Pelotomaculum thermopropionicum SI	96.7504	0	55.8346	Bacteria	Firmicutes	Clostridia	Clostridiales	Peptococcaceae	Pelotomaculum	thermopropionicum
CSW1.3A	contig_0	PROKKA_00259	flagellar biosynthetic protein FlhB	K02401	Desulfotomaculum intricatum	97.7654	3.19877e-92	41.6201	Bacteria	Firmicutes	Clostridia	Clostridiales	Peptococcaeae	Desulfotomaculum	intricatum
CSW1.3A	contig_0	PROKKA_00260	flagellar biosynthesis protein FliR	K02421	Clostridiales bacterium PH28_bin88	96.0784	3.65682e-46	38.8235	Bacteria	Firmicutes	Clostridia	Clostridiales
CSW1.3A	contig_0	PROKKA_00261	flagellar biosynthetic protein FliQ	K02420	Moorella thermoacetica	100	1.69525e-24	61.7978	Bacteria	Firmicutes	Clostridia	Thermoanaerobacterales	Thermoanaerobacteraceae	Moorella	thermoacetica
CSW1.3A	contig_0	PROKKA_00262	flagellar biosynthesis protein FliP	K02419	Clostridia bacterium 41_269	99.1111	4.26107e-98	61.3333	Bacteria	Firmicutes	Clostridia
CSW1.3A	contig_0	PROKKA_00264	flagellar basal body-associated protein FliL	K02415	Oxobacter pfennigii	100.725	7.47794e-21	34.058	Bacteria	Firmicutes	Clostridia	Clostridiales	Clostridiaceae	Oxobacter	pfennigii
CSW1.3A	contig_0	PROKKA_00265	OmpA/MotB	K02557	Clostridia bacterium 41_269	100	1.27605e-73	47.6596	Bacteria	Firmicutes	Clostridia
CSW1.3A	contig_0	PROKKA_00266	MotA/TolQ/ExbB proton channel	K02556	Moorella glycerini	100.38	1.36718e-76	44.1065	Bacteria	Firmicutes	Clostridia	Thermoanaerobacterales	Thermoanaerobacteraceae	Moorella	glycerini
CSW1.3A	contig_0	PROKKA_00267	flagellar hook protein FlgE	K02390	Dethiobacter alkaliphilus	100	6.99901e-145	53.5109	Bacteria	Firmicutes	Clostridia	Clostridiales	Syntrophomonadaceae	Dethiobacter	alkaliphilus
CSW1.3A	contig_0	PROKKA_00268	flagellar hook capping protein	K02389	Carboxydothermus ferrireducens	80.8824	9.27168e-24	35.2941	Bacteria	Firmicutes	Clostridia	Clostridiales	Peptococcaeae	Carboxydothermus	ferrireducens
CSW1.3A	contig_0	PROKKA_00271	flagellar protein export ATPase FliI	K02412	Desulfotomaculum thermocisternum	97.9452	0	62.5571	Bacteria	Firmicutes	Clostridia	Clostridiales	Peptococcaeae	Desulfotomaculum	thermocisternum
CSW1.3A	contig_0	PROKKA_00273	flagellar motor switch protein G	K02410	Moorella thermoacetica	100	2.22519e-138	60	Bacteria	Firmicutes	Clostridia	Thermoanaerobacterales	Thermoanaerobacteraceae	Moorella	thermoacetica
CSW1.3A	contig_0	PROKKA_00274	flagellar MS-ring protein	K02409	Clostridiales bacterium PH28_bin88	101.768	5.37982e-133	44.9902	Bacteria	Firmicutes	Clostridia	Clostridiales
CSW1.3A	contig_0	PROKKA_00275	flagellar hook-basal body protein	K02408	Pelotomaculum thermopropionicum SI	96.9697	8.31627e-28	53.5354	Bacteria	Firmicutes	Clostridia	Clostridiales	Peptococcaceae	Pelotomaculum	thermopropionicum
CSW1.3A	contig_0	PROKKA_00276	flagellar basal-body rod protein FlgC	K02388	Moorella thermoacetica	99.3151	1.16431e-52	56.8493	Bacteria	Firmicutes	Clostridia	Thermoanaerobacterales	Thermoanaerobacteraceae	Moorella	thermoacetica
CSW1.3A	contig_0	PROKKA_00277	flagellar basal body protein	K02387	Moorella sp. 60_41	106.78	2.75774e-35	55.0847	Bacteria	Firmicutes	Clostridia	Thermoanaerobacterales	Thermoanaerobacteraceae	Moorella
CSW1.3A	contig_0	PROKKA_00278	flagellar protein FlaG protein	K06603	Desulfotomaculum sp. BICA1-6	73.0159	2.20401e-20	34.127	Bacteria	Firmicutes	Clostridia	Clostridiales	Peptococcaeae	Desulfotomaculum
CSW1.3A	contig_0	PROKKA_00280	flagellar protein FliS	K02422	Caldicoprobacter oshimai	99.2126	3.00951e-47	59.0551	Bacteria	Firmicutes	Clostridia	Clostridiales	Caldicoprobacteraceae	Caldicoprobacter	oshimai
CSW1.3A	contig_0	PROKKA_00281	flagellar capping protein	K02407	Anoxybacillus flavithermus	103.156	4.91238e-99	36.8836	Bacteria	Firmicutes	Bacilli	Bacilliales	Bacillaceae	Anoxybacillus	flavithermus
CSW1.3A	contig_0	PROKKA_00282	hypothetical protein	K02406	Geobacillus toebii	94.3694	4.90314e-131	52.027	Bacteria	Firmicutes	Bacilli	Bacilliales	Bacillaceae	Geobacillus	toebii
CSW1.3A	contig_0	PROKKA_00283	carbon starvation protein CstA	K03563	Patulibacter minatonensis	73.1959	6.7236e-21	46.3918	Bacteria	Actinobacteria	Actinobacteria	Solirubrobacterales	Patulibacteraceae	Patulibacter	minatonensis
CSW1.3A	contig_0	PROKKA_00284	hypothetical protein	K13626	Moorella thermoacetica	105.594	1.02489e-21	41.2587	Bacteria	Firmicutes	Clostridia	Thermoanaerobacterales	Thermoanaerobacteraceae	Moorella	thermoacetica
CSW1.3A	contig_0	PROKKA_00285	flagellar hook-associated protein FlgL	K02397	Moorella mulderi	102.326	8.36701e-64	41.5282	Bacteria	Firmicutes	Clostridia	Thermoanaerobacterales	Thermoanaerobacteraceae	Moorella	mulderi
CSW1.3A	contig_0	PROKKA_00286	flagellar hook-associated protein FlgK	K02396	Thermincola ferriacetica	103.648	6.05752e-117	43.133	Bacteria	Firmicutes	Clostridia	Clostridiales	Peptococcaceae	Thermincola	ferriacetica
CSW1.3A	contig_0	PROKKA_00289	response regulator receiver modulated CheB methylesterase	K03412	Rhodothermaceae bacterium RA	106.471	3.44663e-94	50.2941	Bacteria	Bacteroidetes	Bacteroidetes		Rhodobacteraceae
CSW1.3A	contig_0	PROKKA_00290	chemotaxis protein CheA	K03407	Moorella sp. 60_41	106.875	2.76051e-163	45.625	Bacteria	Firmicutes	Clostridia	Thermoanaerobacterales	Thermoanaerobacteraceae	Moorella
CSW1.3A	contig_0	PROKKA_00291	chemotaxis protein CheW	K03408	Ornatilinea apprima	97.9866	8.99984e-36	46.9799	Bacteria	Chloroflexi	Anaerolineae	Anaerolineales	Anaerolineaceae	Ornatilinea	apprima
CSW1.3A	contig_0	PROKKA_00292	histidine kinase, HAMP region: chemotaxis sensory transducer	K03406	Aneurinibacillus terranovensis	54.5603	4.44517e-48	21.6612	Bacteria	Firmicutes	Bacilli	Bacilliales	Paenibacillaceae	Aneurinibacillus	terranovensis
CSW1.3A	contig_0	PROKKA_00297	Mg chelatase, subunit ChlI	K07391	Propionispora sp. Iso2/2	100.398	0	57.9681	Bacteria	Firmicutes	Negativicutes	Selenomonadales	Veillonellaceae	Propionispora
CSW1.3A	contig_0	PROKKA_00298	hypothetical protein	K07460	Hungatella hathewayi	85	8.79359e-27	43.3333	Bacteria	Firmicutes	Clostridia	Clostridiales	Clostridiaceae	Hungatella	hathewayi
CSW1.3A	contig_0	PROKKA_00299	ribonuclease HII	K03470	Desmospora sp. 8437	96.5	1.37533e-45	46	Bacteria	Firmicutes	Bacilli	Bacilliales	Thermoactinomycetaceae	Desmospora
CSW1.3A	contig_0	PROKKA_00300	polyamine oxidase (exo-N4-amino)	K00308	Desulfotomaculum hydrothermale Lam5 = DSM 18033	98.9324	2.52879e-87	49.8221	Bacteria	Firmicutes	Clostridia	Clostridiales	Peptococcaeae	Desulfotomaculum	hydrothermales
CSW1.3A	contig_0	PROKKA_00301	signal peptidase I	K03100	Kyrpidia tusciae	98.2857	5.00851e-55	50.2857	Bacteria	Firmicutes	Bacilli	Bacillales	Alicyclobacillaceae	Kyrpidia	tusciae
CSW1.3A	contig_0	PROKKA_00302	ribosomal protein L19	K02884	Desulfotomaculum kuznetsovii DSM 6115	99.1228	6.18316e-56	76.3158	Bacteria	Firmicutes	Clostridia	Clostridiales	Peptococcaeae	Desulfotomaculum	kuznetsovii
CSW1.3A	contig_0	PROKKA_00303	tRNA (guanine37-N1) methyltransferase	K00554	Moorella mulderi	93.4363	5.78075e-99	57.1429	Bacteria	Firmicutes	Clostridia	Thermoanaerobacterales	Thermoanaerobacteraceae	Moorella	mulderi
CSW1.3A	contig_0	PROKKA_00304	16S rRNA processing protein RimM	K02860	Clostridia bacterium 62_21	97.1264	4.23233e-35	40.8046	Bacteria	Firmicutes	Clostridia
CSW1.3A	contig_0	PROKKA_00306	SSU ribosomal protein S16P	K02959	Thermacetogenium phaeum	98.7952	1.56564e-35	73.494	Bacteria	Firmicutes	Clostridia	Thermoanaerobacterales	Thermoanaerobacteraceae	Thermoacetogenium	phaeum
CSW1.3A	contig_0	PROKKA_00307	signal recognition particle protein	K03106	Clostridiales bacterium DRI-13	100	0	66.6667	Bacteria	Firmicutes	Clostridia	Clostridiales
CSW1.3A	contig_0	PROKKA_00308	putative DNA-binding protein	K09787	Desulfotomaculum reducens	88.4956	8.76624e-27	46.9027	Bacteria	Firmicutes	Clostridia	Clostridiales	Peptococcaeae	Desulfotomaculum	reducens
CSW1.3A	contig_0	PROKKA_00309	signal recognition particle-docking protein FtsY	K03110	Desulfitobacterium hafniense	100	1.11131e-112	59.8007	Bacteria	Firmicutes	Clostridia	Clostridiales	Peptococcaceae	Desulfitobacterium	hafniense
CSW1.3A	contig_0	PROKKA_00310	chromosome segregation protein SMC	K03529	Cohnella laeviribosi	107.118	0	40.3945	Bacteria	Firmicutes	Bacilli	Bacilliales	Paenibacillaceae	Cohnella	laeviribosi
CSW1.3A	contig_0	PROKKA_00311	stage V sporulation protein S	K06416	Pelosinus sp. UFO1	97.7273	8.03733e-42	77.2727	Bacteria	Firmicutes	Negativicutes	Selenomonadales	Veillonellaceae	Pelosinus
CSW1.3A	contig_0	PROKKA_00312	ribonuclease III	K03685	uncultured Flavonifractor sp.	102.273	7.96605e-56	45	Bacteria	Firmicutes	Clostridia	Clostridiales	Clostridiaceae	Flavonifractor
CSW1.3A	contig_0	PROKKA_00313	acyl carrier protein	K02078	Ardenticatena maritima	98.7013	6.35996e-18	49.3506	Bacteria	Proteobacteria	Alphaproteobacteria	Richettsiales	Anaplamataceae	Ardenticatena	maritima
CSW1.3A	contig_0	PROKKA_00315	phosphate:acyl-[acyl carrier protein] acyltransferase	K03621	Paenibacillus swuensis	97.0414	2.8273e-118	53.2544	Bacteria	Firmicutes	Bacilli	Bacilliales	Paenibacillaceae	Paenibacillus	swuensis
CSW1.3A	contig_0	PROKKA_00316	ribosomal protein L32	K02911	Phascolarctobacterium sp. CAG:266	89.5522	2.18483e-26	65.6716	Bacteria	Firmicutes	Negativicutes	Selenomonadales	Acidaminococcaceae	Phascolartobacterium
CSW1.3A	contig_0	PROKKA_00318	acetate kinase	K00925	Caloranaerobacter ferrireducens	99.2481	0	67.9198	Bacteria	Firmicutes	Clostridia	Clostridiales	Clostridiaceae	Caloranaerobacter	ferrireducens
CSW1.3A	contig_0	PROKKA_00319	Sporulation integral membrane protein YlbJ		Dethiobacter alkaliphilus	87.8345	3.24524e-143	51.8248	Bacteria	Firmicutes	Clostridia	Clostridiales	Syntrophomonadaceae	Dethiobacter	alkaliphilus
[truncated: 2,508 more rows]
